# Supplementary material for: Comparison of blood and urine concentrations of equol by LC‒MS/MS method and factors associated with equol production in 466 Japanese men and women
Source: PLoS One. 2024 Mar 27;19(3):e0288946. doi: 10.1371/journal.pone.0288946 (PMC10971664; doi:10.1371/journal.pone.0288946)
Supplement: S4 File — (XLSX) [file pone.0288946.s004.xlsx]

## Sheet: TCV
ID	Age	Sex	Urinary equol (microM)	Serum equol (ng/mL)	DaiS	GenS	Urinary equol (ng/mL)	DaiU	GenU	Ratio	logratio	EQP	g/mL	CEquU	CDaiU	CGenU	E2	LH	FSH	TSH	FT4	FT3	Glucose	HbA1C	GA	AG	Insulin	Cpeptide	Cho	LDL	TG	HDL	UA	UCRE	PSA	HOMAIR	Agerange	Glucosegp	HbA1Cgp	GAGp	AGGp	Chogp	LDLgp	TGgp	HDLgp	UAgp	PSAgp
DS98	56	0	0.02	0.5	5.518	31.088	5	43800	3410	0.000116189	-3.93484	0	0.00066	7.57576	66363.6	5166.67	0	3.9	5.7	0.823	1.41	2.87	134	0.07	0.175	0.5	6.7	2.03	242	167	122	45	6.3	66	0.26	2.21679	50s	1	1	1	1	0	1	0	0	0	0
DS415	28	1	0.02	0.5	60.92	92.285	5	20400	10100	0.000249464	-3.60299	0	0.00081	6.17284	25185.2	12469.1	0.25	24.3	53	2.13	1.29	3.07	92	0.059	0.137	16.6	6.2	1.64	265	170	104	78	5.8	81	0	1.4084	20s - 30s	0	0	0	0	1	1	0	0	1
DS396	35	1	0.02	0.5	145.079	909	5	20300	20500	0.000250693	-3.60086	0	0.0007	7.14286	29000	29285.7	161	1.5	1.8	1.85	0.87	2.39	88	0.059	0.154	18.5	6.3	1.11	181	116	56	55	3.8	70	0	1.36889	20s - 30s	0	0	0	0	0	0	0	0	0
DS198	50	1	0.02	0.5	48.566	152.73	5	19100	16000	0.000266443	-3.5744	0	0.00049	10.2041	38979.6	32653.1	0.25	43.3	95.8	0.284	1.85	3.49	101	0.057	0.136	32.8	9.6	2.01	202	111	245	57	5.1	49	0	2.39407	50s	0	0	0	0	0	0	1	0	0
DS77	56	0	0.02	0.5	300	1290	5	18100	16000	0.000281163	-3.55104	0	0.00063	7.93651	28730.2	25396.8	0	12.1	23.8	3.24	1.35	2.87	88	0.057	0.141	18.8	1.5	0.78	193	111	68	66	7.1	63	1.22	0.325926	50s	0	0	0	0	0	0	0	0	1	0
DS348	36	0	0.02	0.5	33.848	104.465	5	17600	15200	0.000289151	-3.53888	0	0.00147	3.40136	11972.8	10340.1	0	0	0	1.72	1.4	3.28	90	0.055	0.134	25.7	4.7	1.08	240	129	55	103	5.6	147	0.914	1.04444	20s - 30s	0	0	0	0	0	1	0	0	0	0
DS343	54	0	0.02	0.5	107.62	143.238	5	15600	8580	0.000326222	-3.48649	0	0.00053	9.43396	29434	16188.7	0	3.7	4.9	3.14	1.23	3.85	84	0.055	0.133	17.2	3.1	1.4	171	102	62	60	6.5	53	0.853	0.642963	50s	0	0	0	0	0	0	0	0	0	0
DS319	54	1	0.02	0.5	29.087	70.299	5	14900	8700	0.000341548	-3.46655	0	0.00057	8.77193	26140.4	15263.2	0.25	24.5	58.3	5.04	1.24	2.61	91	0.059	0.143	15.1	5	1.78	279	151	55	117	5.6	57	0	1.12346	50s	0	0	0	0	1	1	0	0	1
DS236	68	0	0.02	0.5	172.738	339.424	5	14600	7280	0.000348566	-3.45772	0	0.00213	2.34742	6854.46	3417.84	0	0	0	0.806	1.3	3.1	81	0.056	0.14	17.5	3.8	1.01	218	134	66	64	6.5	213	0.551	0.76	60s	0	0	0	0	0	1	0	0	0	0
DS358	50	0	0.02	0.5	64.166	248.788	5	14500	14200	0.00035097	-3.45473	0	0.00173	2.89017	8381.5	8208.09	0	0	0	2.31	1.13	2.56	93	0.052	0.135	25.4	4	1.65	206	114	160	68	7.9	173	0.494	0.918519	50s	0	0	0	0	0	0	1	0	1	0
DS151	54	0	0.02	0.5	39.7	145	5	13400	11200	0.00037978	-3.42047	0	0.00028	17.8571	47857.1	40000	0	4.8	4.1	1.01	1.72	3.69	97	0.058	0.126	11	15.7	2.29	205	141	96	49	6.6	28	1.2	3.76025	50s	0	0	0	1	0	1	0	0	0	0
DS401	62	1	0.02	0.5	180.057	498.066	5	12300	9290	0.000413745	-3.38327	0	0.00087	5.74713	14137.9	10678.2	73.9	30.1	38.6	2.74	0.934	2.69	82	0.06	0.137	15.5	3.5	1	238	163	160	52	2.4	87	0	0.708642	60s	0	0	0	0	0	1	1	0	0
DS464	62	0	0.02	0.5	65.889	83.97	5	11900	3850	0.000427652	-3.36891	0	0.00173	2.89017	6878.61	2225.43	0	2.7	4.1	1.19	1.3	3.54	89	0.053	0.123	8.1	8.5	1.7	180	100	146	65	4.9	173	2.23	1.8679	60s	0	0	0	1	0	0	0	0	0	0
DS387	51	0	0.02	0.5	62.108	82.582	5	11500	5660	0.000442527	-3.35406	0	0.00152	3.28947	7565.79	3723.68	0	4.1	4.3	0.472	1.66	3.39	94	0.057	0.126	17.7	3.4	1.35	238	161	74	60	4.4	152	0.847	0.789136	50s	0	0	0	0	0	1	0	0	0	0
DS267	70	0	0.02	0.5	59.795	169.305	5	10600	6760	0.0004801	-3.31867	0	0.00112	4.46429	9464.29	6035.71	0	12.2	19.8	0.854	1.3	3.41	138	0.068	0.179	9.3	7.3	2.52	186	114	170	44	6.8	112	3.42	2.48741	70s - 80s	1	1	1	1	0	0	1	0	0	0
DS256	47	0	0.02	0.5	62.089	67.984	5	10200	2880	0.000498927	-3.30196	0	0.00167	2.99401	6107.78	1724.55	0	4.9	7.9	0.725	1.44	3.59	99	0.061	0.143	20.5	4.5	1.24	257	171	73	69	4.4	167	1.66	1.1	40s	0	0	0	0	1	1	0	0	0	0
DS94	69	0	0.02	75.228	128.932	283.997	5	9370	5820	0.000543123	-3.2651	0	0.00313	1.59744	2993.61	1859.42	0	9.2	8.9	0.582	1.47	3.47	95	0.056	0.145	16.9	2.7	1.01	175	106	72	50	5.9	313	0.387	0.633333	60s	0	0	0	0	0	0	0	0	0	0
DS157	51	1	0.02	0.5	33.734	78.711	5	9080	4820	0.000560469	-3.25145	0	0.00155	3.22581	5858.06	3109.68	50.1	7.1	5.4	1.32	1.01	2.76	91	0.053	0.13	20.4	3.6	0.95	158	91	134	45	4.9	155	0	0.808889	50s	0	0	0	0	0	0	0	0	0
DS303	62	0	0.02	0.5	19.796	32.163	5	9030	4669.85	0.000563572	-3.24905	0	0.00139	3.59712	6496.4	3359.61	0	0	0	2.65	1.21	2.66	91	0.056	0.141	15	6.3	1.53	185	119	61	55	5.2	139	0.76	1.41556	60s	0	0	0	1	0	0	0	0	0	0
DS178	55	0	0.02	0.5	121.588	480.981	5	8910	8810	0.000571163	-3.24324	0	0.00119	4.20168	7487.39	7403.36	0	11.6	24.2	2.13	1.26	0.97	83	0.059	0.222	13.2	0.25	0.39	191	109	28	75	4	119	0.58	0.0512346	50s	0	0	1	1	0	0	0	0	0	0
DS27	28	0	0.04	0.5	33.886	13.522	10.963	19100	1900	0.000584203	-3.23344	0	0.00212	5.17123	9009.43	896.226	0	0	0	3.23	1.15	3.36	87	0.053	0.122	21.8	7	1.89	200	124	157	46	7.1	212	0.829	1.5037	20s - 30s	0	0	0	0	0	1	1	0	1	0
DS426	58	0	0.02	31.633	48.942	187.215	5	8650	6620	0.00058833	-3.23038	0	0.00103	4.85437	8398.06	6427.18	120.9	1.2	2.7	2.35	1.22	2.94	89	0.055	0.144	16.7	6.8	2.03	188	121	175	38	5.7	103	0.722	1.49432	50s	0	0	0	0	0	1	1	1	0	0
DS263	49	1	0.02	0.5	76.892	408.501	5	8420	11200	0.000604401	-3.21867	0	0.00076	6.57895	11078.9	14736.8	131.2	3	3.1	1.36	1.01	2.51	90	0.057	0.135	17.5	5.2	1.6	212	133	83	63	4.5	76	0	1.15556	40s	0	0	0	0	0	1	0	0	0
DS184	63	0	0.02	0.5	97.435	240.639	5	8050	6450	0.000632181	-3.19916	0	0.00195	2.5641	4128.21	3307.69	0	0	0	4.9	1.16	3.18	103	0.058	0.137	29.5	4.5	1.67	164	95	59	57	6.6	195	13.89	1.14444	60s	0	0	0	0	0	0	0	0	0	1
DS320	49	0	0.02	0.5	84.934	300.272	5	7890	7410	0.000645001	-3.19044	0	0.0007	7.14286	11271.4	10585.7	0	4.5	6.4	1.59	1.05	3.34	159	0.064	0.147	9.6	8.1	2.48	182	88	310	50	6	70	1.35	3.18	40s	1	0	0	1	0	0	1	0	0	0
DS255	47	0	0.02	0.5	31.77	221.432	5	7810	9360	0.000651608	-3.18601	0	0.00035	14.2857	22314.3	26742.9	0	1.6	3.6	0.768	1.21	2.57	99	0.053	0.145	25.6	1.8	0.63	180	117	87	51	5.3	35	2.04	0.44	40s	0	0	0	0	0	0	0	0	0	0
DS205	43	0	0.02	0.5	37.835	34.922	5	7670	3190	0.000663502	-3.17816	0	0.00159	3.14465	4823.9	2006.29	0	3.6	3	2.68	1.42	3.04	84	0.054	0.13	21	1.6	0.53	234	161	67	60	7.1	159	0.447	0.331852	40s	0	0	0	0	0	1	0	0	1	0
DS364	67	1	0.02	0.5	170.413	443.844	5	7570	4490	0.000672267	-3.17246	0	0.00074	6.75676	10229.7	6067.57	13	59.7	87.9	2.59	1.12	2.42	88	0.057	0.157	14.9	2.8	1.01	197	108	42	84	4.5	74	0	0.608395	60s	0	0	0	0	0	0	0	0	0
DS221	46	0	0.02	0.5	102.686	231.249	5	7450	4480	0.000683095	-3.16552	0	0.00173	2.89017	4306.36	2589.6	0	0	0	1.71	1.32	2.32	96	0.056	0.155	18.3	4.9	1.64	229	130	171	51	5.6	173	1.6	1.16148	40s	0	0	0	0	0	1	1	0	0	0
DS83	43	0	0.02	0.5	16.103	74.717	5	7400	6420	0.000687711	-3.16259	0	0.00045	11.1111	16444.4	14266.7	0	0	0	0.521	1.51	3.03	117	0.065	0.16	27.8	4.4	1.58	139	78	93	48	6.1	45	0.71	1.27111	40s	0	1	0	0	0	0	0	0	0	0
DS215	78	1	0.02	0.5	44.176	49.409	5	7350	2120	0.000692389	-3.15965	0	0.00118	4.23729	6228.81	1796.61	0.25	33.2	80.5	2.26	1.56	2.42	88	0.057	0.138	18.2	4	1.18	211	120	74	73	5.4	118	0	0.869136	70s - 80s	0	0	0	0	0	1	0	0	0
DS214	40	1	0.02	0.5	8.727	14.224	5	7220	2480	0.000704856	-3.1519	0	0.00145	3.44828	4979.31	1710.34	130	6.6	6.3	1.64	1.3	2.99	88	0.055	0.14	15.2	4.4	1.02	223	138	49	69	3.5	145	0	0.956049	40s	0	0	0	0	0	1	0	0	0
DS40	44	1	0.05	0.5	26.82	232.969	12.766	17800	17400	0.000729965	-3.1367	0	0.00118	10.8186	15084.7	14745.8	41.7	4	6.5	1.52	1.17	2.93	91	0.06	0.146	19.4	4.4	0.88	168	96	40	61	3	118	0	0.988642	40s	0	0	0	0	0	0	0	0	0
DS353	44	0	0.02	0.5	56.766	123.796	5	6950	4170	0.000732239	-3.13535	0	0.00102	4.90196	6813.73	4088.24	0	4.8	4.7	5.02	1.42	2.87	90	0.054	0.125	16.6	2.6	1.22	244	141	119	77	5.8	102	1.13	0.577778	40s	0	0	0	0	0	1	0	0	0	0
DS53	46	0	0.05	0.5	41.774	167.243	11.472	15700	13400	0.000743716	-3.12859	0	0.00085	13.4965	18470.6	15764.7	0	2.9	5.1	1.76	1.43	2.8	89	0.052	0.129	21.2	2.4	1.05	215	152	62	41	6.1	85	0.728	0.527407	40s	0	0	0	0	0	1	0	0	0	0
DS60	36	0	0.06	0.5	50.827	76.002	14.217	19170.4	6980	0.00075482	-3.12216	0	0.00192	7.40469	9984.61	3635.42	0	0	0	1.16	1.24	2.9	104	0.055	0.124	20.3	5.7	1.91	219	132	178	63	5.6	192	3.63	1.4637	20s - 30s	0	0	0	0	0	1	1	0	0	1
DS354	73	0	0.02	0.5	30.891	37.25	5	6720	1710	0.0007573	-3.12073	0	0.00048	10.4167	14000	3562.5	0	0	0	1.86	1.28	2.92	103	0.059	0.165	13.1	2	0.82	207	105	45	96	5.7	48	1.91	0.508642	70s - 80s	0	0	1	1	0	0	0	0	0	0
DS436	56	0	0.02	0.5	128.702	318.924	5	6500	3510	0.000782932	-3.10628	0	0.00171	2.92398	3801.17	2052.63	0	4.1	3.3	1.42	1.18	2.75	81	0.054	0.134	16.6	4	1.37	162	87	148	55	5.6	171	0.253	0.8	50s	0	0	0	0	0	0	0	0	0	0
DS416	41	0	0.02	0.5	26.571	135.483	5	6490	5170	0.000784138	-3.10561	0	0.00176	2.84091	3687.5	2937.5	0	0	0	2.56	1.06	2.55	78	0.052	0.138	1.2	12.8	14.14	139	81	143	32	4.6	176	1.14	2.46519	40s	0	0	0	1	0	0	0	1	0	0
DS373	49	0	0.02	0.5	36	177	5	6460	5790	0.00078778	-3.1036	0	0.00227	2.20264	2845.81	2550.66	0	0	0	8.89	1.26	3.26	85	0.056	0.125	26.7	43.3	5.38	258	188	116	49	6.8	227	5.97	9.08765	40s	0	0	0	0	1	1	0	0	0	1
DS347	45	0	0.02	0.5	90.806	192.247	5	6340.32	4780	0.00080265	-3.09547	0	0.00084	5.95238	7548	5690.48	0	0	0	1.99	1.19	2.93	88	0.055	0.148	28	2.9	0.81	220	140	99	62	7.2	84	6.48	0.630123	40s	0	0	0	0	0	1	0	0	1	1
DS113	53	0	0.02	0.5	68.441	10.007	5	6310	374.872	0.000806507	-3.09339	0	0.00259	1.9305	2436.29	144.738	0	0	0	0.751	1.36	3.46	94	0.054	0.132	18.7	3.1	1.19	184	112	131	50	5.8	259	0.76	0.719506	50s	0	0	0	0	0	0	0	0	0	0
DS295	81	1	0.02	0.5	64.449	247.613	5	6300	6900.03	0.000807787	-3.0927	0	0.00086	5.81395	7325.58	8023.3	0.25	19.1	43.4	0.931	1	3.21	93	0.06	0.137	11.1	3.1	1.16	144	65	51	70	3.8	86	0	0.711852	70s - 80s	0	0	0	1	0	0	0	0	0
DS172	70	1	0.02	0.5	11.781	35.091	5	6190	2730	0.000822142	-3.08505	0	0.00066	7.57576	9378.79	4136.36	24.9	2.3	7.2	1.67	1.05	2.94	110	0.067	0.153	5.1	9	2.25	202	130	213	47	4.5	66	0	2.44444	70s - 80s	0	1	0	1	0	1	1	0	0
DS35	38	1	0.08	0.5	67.168	162.76	20.449	25300	18900	0.000822657	-3.08478	0	0.00228	8.96886	11096.5	8289.47	198.5	4.1	8.9	3.58	1.17	2.61	96	0.053	0.144	16.8	4	1.27	169	81	45	85	5.1	228	0	0.948148	20s - 30s	0	0	0	0	0	0	0	0	0
DS167	55	0	0.02	0.5	31.84	72.68	5	6050	3940	0.000841167	-3.07512	0	0.00252	1.98413	2400.79	1563.49	0	0	0	0.763	1.2	3.67	91	0.059	0.133	25.4	7	1.76	164	90	112	52	6.2	252	0.609	1.57284	50s	0	0	0	0	0	0	0	0	0	0
DS168	69	1	0.02	0.5	73.318	253.902	5	5940	5820	0.000856744	-3.06715	0	0.00064	7.8125	9281.25	9093.75	0.25	20	41.5	0.812	1.04	3.12	107	0.059	0.136	14	11.4	2.76	197	126	142	47	5.8	64	0	3.01185	60s	0	0	0	0	0	1	0	0	1
DS469	37	0	0.02	0.5	32.322	69.115	5	5920	3880	0.000859638	-3.06568	0	0.00155	3.22581	3819.35	2503.23	97.1	7.1	10.3	1.01	1.1	2.23	76	0.05	0.141	13.7	1.2	0.59	166	68	50	90	3.9	155	1	0.225185	20s - 30s	0	0	0	1	0	0	0	0	0	0
DS334	66	0	0.02	0.5	18.592	63.5	5	5900.28	5380	0.000862511	-3.06424	0	0.00146	3.42466	4041.29	3684.93	0	3.8	5.5	1.64	1.28	3.25	87	0.056	0.125	18.3	8.4	1.92	230	159	204	38	6.7	146	0.987	1.80444	60s	0	0	0	0	0	1	1	1	0	0
DS451	61	0	0.02	0.5	16.028	36.532	5	5830	2980	0.000872909	-3.05903	0	0.00055	9.09091	10600	5418.18	0	3.7	4.2	0.74	1.14	3.46	97	0.061	0.123	21.6	4.8	1.68	230	145	229	47	5.8	55	0.687	1.14963	60s	0	0	0	0	0	1	1	0	0	0
DS351	53	0	0.02	0.5	100.154	323.714	5	5760	4930	0.000883517	-3.05379	0	0.00106	4.71698	5433.96	4650.94	0	0	0	3.52	1.34	2.7	94	0.059	0.16	19.3	1.8	0.72	236	124	42	103	5.2	106	3.11	0.417778	50s	0	0	0	0	0	1	0	0	0	0
DS244	86	0	0.02	0.5	110.783	241.849	5	5730	3560	0.000888143	-3.05152	0	0.0008	6.25	7162.5	4450	0	0	0	1.28	1.06	3.14	98	0.059	0.158	9.2	4.3	1.75	191	117	88	57	5.6	80	2.34	1.04049	70s - 80s	0	0	0	1	0	0	0	0	0	0
DS441	68	0	0.02	0.5	37.301	53.457	5	5690	2200	0.000894386	-3.04847	0	0.00068	7.35294	8367.65	3235.29	0	0	0	0.923	1.21	3.55	92	0.056	0.131	24.9	4.6	0.99	194	120	79	52	6	68	2.44	1.04494	60s	0	0	0	0	0	1	0	0	0	0
DS19	53	0	0.05	0.5	129	471	12.01	13400	18300	0.000912233	-3.03989	0	0.00091	13.1978	14725.3	20109.9	0	6	3.5	2.82	1.31	2.95	89	0.055	0.142	23	3	0.89	184	122	66	44	5.9	91	0.52	0.659259	50s	0	0	0	0	0	1	0	0	0	0
DS222	54	0	0.02	0.5	39.458	78.497	5	5560	3280	0.000915298	-3.03844	0	0.00093	5.37634	5978.49	3526.88	0	0	0	1.86	1.39	3.22	111	0.068	0.16	7.2	9.3	2.14	160	93	91	48	4.8	93	2.25	2.54889	50s	0	1	0	1	0	0	0	0	0	0
DS380	58	1	0.02	0.5	17.896	15.241	5	5550	982.432	0.000916947	-3.03766	0	0.0005	10	11100	1964.86	0.25	40.2	71.6	1.83	1.37	3.14	99	0.058	0.143	20.2	3.1	1.42	249	160	68	66	6.3	50	0	0.757778	50s	0	0	0	0	1	1	0	0	1
DS207	53	1	0.02	0.5	5.406	25.851	5	5430	4730	0.000937212	-3.02816	0	0.00063	7.93651	8619.05	7507.94	0.25	25.2	57.3	1.92	1.06	3.3	95	0.058	0.144	26.4	5.4	1.49	169	90	89	66	4.6	63	0	1.26667	50s	0	0	0	0	0	0	0	0	0
DS179	66	1	0.02	0.5	31.588	155.858	5	5290	5880	0.000962015	-3.01682	0	0.00145	3.44828	3648.28	4055.17	23	47.1	67.1	1.27	1.34	2.5	83	0.052	0.138	17.4	1.8	0.63	175	100	34	70	5.2	145	0	0.368889	60s	0	0	0	0	0	0	0	0	0
DS37	55	1	0.08	0.5	199	328.275	20.883	21600	17000	0.000984026	-3.00699	0	0.00022	94.9227	98181.8	77272.7	6.2	29.7	54.1	1.96	1.14	3.15	97	0.059	0.132	21.7	6.2	1.55	194	122	79	54	4.9	22	0	1.48494	50s	0	0	0	0	0	1	0	0	0
DS296	74	1	0.02	0.5	126.894	326.407	5	5160	2490	0.000986252	-3.00601	0	0.00041	12.1951	12585.4	6073.17	0.25	31.3	67.2	2.64	1.13	3.13	95	0.055	0.131	24.7	9.4	1.56	207	119	60	72	4.7	41	0	2.20494	70s - 80s	0	0	0	0	0	0	0	0	0
DS217	53	0	0.02	0.5	23.336	76.399	5	5090	3870	0.000999815	-3.00008	0	0.00179	2.7933	2843.58	2162.01	0	0	0	1.43	1.27	3.05	83	0.055	0.128	28.7	6.7	1.63	272	177	187	61	6.9	179	0.395	1.37309	50s	0	0	0	0	1	1	1	0	0	0
DS226	53	1	0.02	0.5	53.224	105.406	5	5030	2710	0.00101174	-2.99493	0	0.00119	4.20168	4226.89	2277.31	0.25	39.6	63.5	1.85	1.62	2.58	79	0.055	0.143	17.7	1.3	0.7	214	121	65	80	4.9	119	0	0.25358	50s	0	0	0	0	0	1	0	0	0
DS95	52	1	0.02	0.5	71.488	378.093	5	5029.98	5340	0.00101175	-2.99493	0	0.00045	11.1111	11177.7	11866.7	0.25	37.4	68.2	1.61	1.25	3.07	101	0.058	0.145	12.7	7.5	2.02	225	128	42	85	3.1	45	0	1.87037	50s	0	0	0	0	0	1	0	0	0
DS376	38	0	0.02	0.5	12.684	47.042	5	5010	3690	0.00101578	-2.9932	0	0.00089	5.61798	5629.21	4146.07	0	6.6	5.1	1.9	1.5	3.58	103	0.061	0.128	27.4	7.7	2.1	240	153	181	51	5.8	89	0.724	1.95827	20s - 30s	0	0	0	0	0	1	1	0	0	0
DS153	68	0	0.02	0.5	41.216	121.144	5	4920	1880.32	0.00103436	-2.98533	0	0.00183	2.73224	2688.52	1027.5	0	5.6	9.7	2.66	1.26	3.01	82	0.051	0.124	17.3	1.9	0.81	215	130	78	66	7.1	183	0.214	0.384691	60s	0	0	0	0	0	1	0	0	1	0
DS218	63	1	0.02	0.5	29.244	55.278	5	4890	2080	0.00104071	-2.98267	0	0.00026	19.2308	18807.7	8000	0.25	39.2	103.8	1.98	1.19	2.74	94	0.055	0.143	12.9	2.9	1.19	206	101	48	99	6.3	26	0	0.673086	60s	0	0	0	0	0	0	0	0	1
DS428	47	0	0.02	0.5	65.479	102.667	5	4820	2450	0.00105582	-2.97641	0	0.00112	4.46429	4303.57	2187.5	198.9	36.9	22.7	1.07	1.17	2.89	84	0.056	0.132	20.9	4.7	1.16	236	151	107	73	4	112	1.15	0.974815	40s	0	0	0	0	0	1	0	0	0	0
DS192	66	0	0.02	0.5	10.1	2.5	5	4790	64.055	0.00106243	-2.9737	0	0.00109	4.58716	4394.5	58.7661	0	0	0	1.38	1.19	2.93	94	0.053	0.133	21.3	1	0.71	211	127	77	64	4.9	109	0.886	0.232099	60s	0	0	0	0	0	1	0	0	0	0
DS91	43	0	0.02	0.5	22.74	33.567	5	4720	2350	0.00107819	-2.9673	0	0.00041	12.1951	11512.2	5731.71	0	7.3	23.5	4.54	1.24	2.99	105	0.068	0.196	7	18.4	2.98	164	103	75	43	5.3	41	0.778	4.77037	40s	0	1	1	1	0	0	0	0	0	0
DS89	49	0	0.02	0.5	16.411	37.41	5	4650	1770	0.00109442	-2.96082	0	0.00142	3.52113	3274.65	1246.48	0	5.8	9.1	0.875	1.23	3.12	92	0.058	0.135	8.9	5.8	2.39	196	128	195	44	7.6	142	1.01	1.31753	40s	0	0	0	1	0	1	1	0	1	0
DS338	71	1	0.02	0.5	56.382	71.091	5	4610	1590	0.00110392	-2.95706	0	0.00044	11.3636	10477.3	3613.64	19	5.1	14.4	5.6	1.17	2.48	79	0.054	0.14	23.2	2.5	0.95	193	123	84	54	5.9	44	0	0.487654	70s - 80s	0	0	0	0	0	1	0	0	1
DS392	76	0	0.02	0.5	42.045	205.557	5	4560	5360	0.00111602	-2.95233	0	0.00181	2.76243	2519.34	2961.33	0	0	0	6.95	1.68	2.55	85	0.052	0.122	15.5	8.3	2.21	141	81	73	46	5.4	181	0.994	1.74198	70s - 80s	0	0	0	0	0	0	0	0	0	0
DS135	68	0	0.02	0.5	66.824	112.671	5	4500	2120	0.0011309	-2.94658	0	0.00079	6.32911	5696.2	2683.54	0	12.7	33.7	0.401	1.13	3.74	101	0.052	0.117	15.8	3.5	1.03	185	92	167	64	6.9	79	5.05	0.87284	60s	0	0	0	0	0	0	1	0	0	1
DS210	40	0	0.02	0.5	21.584	60.367	5	4420	2750	0.00115137	-2.93878	0	0.00082	6.09756	5390.24	3353.66	0	0	0	1.79	1.26	3.83	92	0.062	0.156	4.7	7.1	1.7	162	79	139	65	5.4	82	1.56	1.61284	40s	0	0	0	1	0	0	0	0	0	0
DS190	78	0	0.02	0.5	46.123	79.99	5	4390	3340	0.00115924	-2.93583	0	0.00067	7.46269	6552.24	4985.07	0	0	0	1.42	1.51	3.12	95	0.055	0.122	12.2	2.2	1.05	172	74	54	89	6	67	0.167	0.516049	70s - 80s	0	0	0	1	0	0	0	0	0	0
DS46	49	0	0.05	0.5	40.623	24.379	12.345	10700	2350	0.00117429	-2.93023	0	0.00043	28.7093	24883.7	5465.12	0	0	0	0.901	1.26	2.95	176	0.076	0.232	4.4	4.6	1.19	179	112	55	52	4	43	1.04	1.99901	40s	1	1	1	1	0	0	0	0	0	0
DS332	54	0	0.02	0.5	57.4	82.8	5	4300	1870.21	0.0011835	-2.92683	0	0.00126	3.96825	3412.7	1484.3	0	0	0	0.779	1.19	4.6	80	0.052	0.125	18.7	1.8	0.93	182	99	43	70	6.3	126	0.535	0.355556	50s	0	0	0	0	0	0	0	0	0	0
DS252	59	1	0.02	0.5	62.291	135.679	5	4290	2440	0.00118626	-2.92582	0	0.00071	7.04225	6042.25	3436.62	0.25	23	53	1.44	1.24	3.05	93	0.056	0.131	12.7	4.9	1.39	179	110	129	45	3.7	71	0	1.12519	50s	0	0	0	0	0	0	0	0	0
DS308	83	1	0.02	0.5	59.391	319.776	5	4270	7910	0.00119182	-2.92379	0	0.00057	8.77193	7491.23	13877.2	0.25	13.6	29.7	0.69	1.19	3.33	87	0.061	0.15	9.9	3.8	1.36	200	116	64	74	5.7	57	0	0.816296	70s - 80s	0	0	0	1	0	0	0	0	1
DS246	62	0	0.02	1.887	29.067	73.2	5	4250	2020	0.00119743	-2.92175	0	0.00141	3.5461	3014.18	1432.62	0	3.1	2.3	0.315	1.19	3.52	92	0.055	0.136	21.2	2.5	0.97	207	121	70	70	5.4	141	5.22	0.567901	60s	0	0	0	0	0	1	0	0	0	1
DS38	74	0	0.04	0.5	28.139	33.323	11.277	9170	2240	0.00125168	-2.90251	0	0.00078	14.4577	11756.4	2871.79	0	0	0	1.7	1.56	2.66	83	0.053	0.118	11.6	3.5	1.63	182	101	50	66	7.9	78	0.874	0.717284	70s - 80s	0	0	0	1	0	0	0	0	1	0
DS448	62	0	0.02	0.5	44.085	17.914	5	3990	1170	0.00127545	-2.89434	0	0.00109	4.58716	3660.55	1073.39	0	0	0	2.48	1.4	2.89	89	0.056	0.131	20.5	5.1	1.16	236	155	178	51	5.4	109	2.78	1.12074	60s	0	0	0	0	0	1	1	0	0	0
DS72	62	1	0.02	0.5	82.668	210.477	5	3950	2270	0.00128837	-2.88996	0	0.00212	2.35849	1863.21	1070.75	319.7	30.5	10	0.291	1.3	2.84	73	0.056	0.125	17.6	0.8	0.44	160	83	25	71	4.7	212	0.004	0.144198	60s	0	0	0	0	0	0	0	0	0
DS180	62	1	0.02	0.5	17.616	34.362	5	3840.41	2230	0.00132513	-2.87774	0	0.00034	14.7059	11295.3	6558.82	69.1	4.7	5.7	1.29	0.983	1.96	80	0.056	0.164	15.1	2.4	0.66	200	122	47	70	3.5	34	0	0.474074	60s	0	0	0	0	0	1	0	0	0
DS411	83	1	0.02	0.5	156.269	650	5	3830	2670	0.00132874	-2.87656	0	0.00098	5.10204	3908.16	2724.49	0.25	17.8	61.8	3.68	1.12	2.7	95	0.057	0.155	17	2.3	0.93	219	143	83	59	3.8	98	0	0.539506	70s - 80s	0	0	0	0	0	1	0	0	0
DS175	60	0	0.02	0.5	34.509	197.32	5	3750	4590	0.00135708	-2.86739	0	0.00108	4.62963	3472.22	4250	0	0	0	1.13	1.31	3.03	87	0.054	0.125	20.2	3.8	1.27	211	130	134	61	5.7	108	0.934	0.816296	60s	0	0	0	0	0	1	0	0	0	0
DS370	42	0	0.02	0.5	20.995	100.641	5	3720	2760	0.00136803	-2.86391	0	0.00104	4.80769	3576.92	2653.85	0	0	0	1.9	1.07	2.94	92	0.059	0.131	10.8	7.2	1.92	178	100	158	55	5.9	104	0.684	1.63556	40s	0	0	0	1	0	0	1	0	0	0
DS273	62	0	0.02	0.5	36.1	37.2	5	3630	1180	0.00140194	-2.85327	0	0.00097	5.15464	3742.27	1216.49	0	0	0	4.04	1.32	2.69	98	0.059	0.159	5	2.6	0.98	162	90	43	60	4.5	97	1.54	0.629136	60s	0	0	0	1	0	0	0	0	0	0
DS402	51	1	0.02	45.027	46.822	275.37	5	3600	3540	0.00141363	-2.84967	0	0.00083	6.0241	4337.35	4265.06	112.4	2	1.2	2.54	1.1	2.63	86	0.056	0.143	12.9	3.7	1.13	192	114	52	67	5.5	83	0	0.785679	50s	0	0	0	0	0	0	0	0	0
DS137	68	0	0.02	0.5	0.5	26.386	5	3590	3080	0.00141757	-2.84846	0	0.0007	7.14286	5128.57	4400	0	0	0	1.65	1.26	2.93	97	0.055	0.131	11	7.7	1.75	212	148	102	40	7.2	70	1.03	1.8442	60s	0	0	0	1	0	1	0	0	1	0
DS31	22	0	0.06	0.5	4.483	17.493	14.798	10500	1180	0.00143444	-2.84332	0	0.00189	7.82963	5555.56	624.339	0	0	0	1.59	1.61	3.07	92	0.056	0.132	19.6	8	2.14	146	80	126	46	6.2	189	0.973	1.81728	20s - 30s	0	0	0	0	0	0	0	0	0	0
DS22	70	1	0.05	0.5	157.415	201.771	13.096	9200	3250	0.00144883	-2.83898	0	0.00091	14.3912	10109.9	3571.43	70.5	6.4	7.1	1.61	1.25	2.9	92	0.054	0.129	19.7	5.4	1.15	193	85	47	95	3.9	91	0	1.22667	70s - 80s	0	0	0	0	0	0	0	0	0
DS434	60	0	0.02	0.5	24.835	78.218	5	3510	2850	0.00144987	-2.83867	0	0.00088	5.68182	3988.64	3238.64	0	0	0	0.919	1.21	2.69	97	0.054	0.132	15.1	2.6	1.39	203	120	83	66	5	88	0.983	0.622716	60s	0	0	0	0	0	1	0	0	0	0
DS365	64	0	0.02	0.5	380	393.948	5	3470	1440	0.00146659	-2.83369	0	0.00069	7.24638	5028.99	2086.96	0	0	0	2.18	1.14	3.08	105	0.055	0.145	18.7	3.9	1.4	175	104	66	51	6.1	69	1	1.01111	60s	0	0	0	0	0	0	0	0	0	0
DS216	52	0	0.02	0.5	70.859	269.367	5	3390	3550	0.0015012	-2.82356	0	0.00043	11.6279	7883.72	8255.81	0	6.5	6.2	1.06	1.35	3.72	99	0.062	0.127	16.1	5.7	2.13	190	89	359	50	7.6	43	0.926	1.39333	50s	0	0	0	0	0	0	1	0	1	0
DS209	69	1	0.02	6.433	22.566	80.913	5	3340	2620	0.00152367	-2.81711	0	0.00059	8.47458	5661.02	4440.68	0.25	10.9	36.9	0.726	1.36	3.09	97	0.059	0.125	15.6	5.8	1.59	200	111	119	66	5	59	0	1.38914	60s	0	0	0	0	0	0	0	0	0
DS241	56	0	0.02	0.5	112.462	142.867	5	3330	1660	0.00152825	-2.81581	0	0.00102	4.90196	3264.71	1627.45	0	0	0	5.15	1.09	2.74	97	0.058	0.14	13.4	3.7	1.24	259	175	107	61	6.3	102	1.99	0.886173	50s	0	0	0	1	1	1	0	0	0	0
DS437	47	0	0.02	0.5	13.433	16.387	5	3270	931.646	0.00155629	-2.80791	0	0.00125	4	2616	745.317	0	0	0	2.64	1.32	3.2	88	0.052	0.129	25.2	2.3	1.2	165	96	43	59	9.4	125	0.806	0.499753	40s	0	0	0	0	0	0	0	0	1	0
DS447	46	0	0.02	0.5	16.718	19.936	5	3220	1190	0.00158045	-2.80122	0	0.00069	7.24638	4666.67	1724.64	75.7	23.3	5.7	2.16	1.21	2.9	105	0.055	0.127	12.9	2.7	1.09	210	114	63	78	6.1	69	0.595	0.7	40s	0	0	0	1	0	0	0	0	0	0
DS188	67	0	0.02	30.166	10.556	35.723	5	3110	1330	0.00163635	-2.78612	0	0.00121	4.13223	2570.25	1099.17	0	0	0	2.29	1.04	3.24	96	0.058	0.121	12.1	6.6	1.61	267	162	188	76	9.1	121	0.414	1.56444	60s	0	0	0	1	1	1	1	0	1	0
DS208	74	0	0.02	4.949	7.731	19.413	5	2980	1480.23	0.00170774	-2.76758	0	0.0008	6.25	3725	1850.29	0	0	0	1.72	1.64	3.57	96	0.053	0.134	20.5	1.9	1.16	193	111	74	68	5.7	80	0.598	0.45037	70s - 80s	0	0	0	0	0	0	0	0	0	0
DS231	66	0	0.02	11.964	3.734	38.448	5	2970	2550	0.00171349	-2.76612	0	0.00031	16.129	9580.65	8225.81	0	8.6	8.2	0.0025	3.17	8.85	106	0.061	0.121	19.9	7.6	1.74	152	84	116	47	6.8	31	1.87	1.98914	60s	0	0	0	0	0	0	0	0	0	0
DS444	67	0	0.02	0.5	61.37	155.222	5	2919.97	1780	0.00174285	-2.75874	0	0.00234	2.13675	1247.85	760.684	179	1.4	1.6	1.23	1.46	3.7	87	0.056	0.133	26.3	14.5	1.88	165	96	63	57	5	234	0.687	3.11481	60s	0	0	0	0	0	0	0	0	0	0
DS321	63	0	0.02	0.5	16.171	37.119	5	2880	1970	0.00176703	-2.75276	0	0.00127	3.93701	2267.72	1551.18	0	2.9	4	7.53	1.14	3.08	86	0.057	0.129	12.9	1.7	0.75	196	121	65	63	6.9	127	0.45	0.360988	60s	0	0	0	1	0	1	0	0	0	0
DS49	38	1	0.1	0.5	27.156	59.675	26.557	15000	13500	0.001802	-2.74424	0	0.00072	36.8847	20833.3	18750	0.25	21.4	72.1	1.61	1.13	3.06	75	0.054	0.147	16.3	2.2	0.87	227	125	55	95	4.9	72	0	0.407407	20s - 30s	0	0	0	0	0	1	0	0	0
DS196	74	0	0.02	0.5	8.983	28.491	5	2740	1490	0.00185732	-2.73111	0	0.00154	3.24675	1779.22	967.532	0	5.2	11.8	1.88	1.07	2.78	100	0.055	0.142	14.3	3.4	1.44	197	115	68	66	5.9	154	2.08	0.839506	70s - 80s	0	0	0	1	0	0	0	0	0	0
DS249	50	0	0.02	0.5	24.226	63.88	5	2720	1830	0.00187098	-2.72793	0	0.00076	6.57895	3578.95	2407.89	0	2.5	4.4	1.18	1.48	2.99	94	0.054	0.13	26.8	4	1.42	187	99	101	70	5.4	76	1.3	0.928395	50s	0	0	0	0	0	0	0	0	0	0
DS189	43	0	0.02	0.5	58.45	43.1	5	2670	751.103	0.00190601	-2.71987	0	0.00166	3.01205	1608.43	452.472	0	0	0	3.5	1.29	2.93	95	0.052	0.141	9.5	5.1	1.4	196	111	71	67	6.6	166	3.13	1.1963	40s	0	0	0	1	0	0	0	0	0	0
DS371	67	1	0.02	0.5	14.94	45.555	5	2590.26	2000	0.00196469	-2.70671	0	0.00072	6.94444	3597.58	2777.78	0.25	19.6	48.5	0.985	1.37	3.12	94	0.06	0.14	26.9	3.1	0.96	225	142	57	75	4.1	72	0	0.719506	60s	0	0	0	0	0	1	0	0	0
DS99	73	0	0.02	0.5	16.869	64.144	5	2530.34	1950.44	0.00201122	-2.69654	0	0.00165	3.0303	1533.54	1182.08	0	0	0	1.15	1.25	2.9	98	0.056	0.128	22.4	2.2	0.86	217	144	69	58	7.8	165	0.772	0.532346	70s - 80s	0	0	0	0	0	1	0	0	1	0
DS156	58	1	0.02	0.5	13.004	8.477	5	2530	457.313	0.00201149	-2.69648	0	0.00081	6.17284	3123.46	564.584	84.3	2.4	4.4	2.18	1.26	3.01	81	0.054	0.14	21.5	4.2	1.04	167	86	40	73	4.1	81	0	0.84	50s	0	0	0	0	0	0	0	0	0
DS424	77	0	0.02	0.5	41.347	127.742	5	2480	1310	0.00205204	-2.68781	0	0.00063	7.93651	3936.51	2079.37	2.5	27.9	53.1	2.32	1.21	3.13	105	0.062	0.131	19.2	17.1	3.07	249	163	158	60	5.9	63	0.418	4.43333	70s - 80s	0	0	0	0	1	1	1	0	0	0
DS144	69	0	0.02	0.5	22.556	38.784	5	2410	868.571	0.00211164	-2.67538	0	0.00222	2.25225	1085.59	391.248	0	2.7	2.8	2.69	1.44	3.42	94	0.056	0.131	21.3	6.6	2.61	190	114	237	48	9	222	0.391	1.53185	60s	0	0	0	0	0	0	1	0	1	0
DS138	43	0	0.02	0.5	13.951	27.476	5	2370.34	1130	0.00214697	-2.66817	0	0.00188	2.65957	1260.82	601.064	0	0	0	1.67	1.28	3.95	90	0.052	0.105	19.5	3.2	1.65	208	115	376	48	4.3	188	1.21	0.711111	40s	0	0	0	0	0	0	1	0	0	0
DS465	55	0	0.02	0.5	13.978	12.099	5	2350	802.349	0.00216556	-2.66443	0	0.00075	6.66667	3133.33	1069.8	2.5	24.7	53	1.87	1.11	2.74	110	0.061	0.158	25.6	5.2	1.14	230	154	74	55	4.2	75	0.95	1.41235	50s	0	0	0	0	0	1	0	0	0	0
DS288	72	1	0.02	38.1	28.2	221	5	2330	4420	0.00218415	-2.66072	0	0.0002	25	11650	22100	0.25	30.5	72.7	1.36	1.1	3.3	87	0.055	0.153	17	6.8	1.28	220	139	55	69	4.1	20	0	1.46074	70s - 80s	0	0	0	0	0	1	0	0	0
DS114	55	1	0.02	0.5	10.002	18.286	5	2320	861.228	0.00219356	-2.65885	0	0.00049	10.2041	4734.69	1757.61	0.25	22.5	41.2	2.02	1.37	2.37	85	0.062	0.153	12.7	3.7	1.01	218	129	56	66	3.1	49	0	0.776543	50s	0	0	0	0	0	1	0	0	0
DS280	48	0	0.02	0.5	36.6	84.2	5	2319.68	1270	0.00219387	-2.65879	0	0.00206	2.42718	1126.06	616.505	0	0	0	2.25	1.17	3.11	96	0.06	0.131	20.2	3	0.99	253	158	220	57	5.6	206	1.3	0.711111	40s	0	0	0	0	1	1	1	0	0	0
DS375	68	0	0.02	29.842	49.287	245.968	5	2270	2520	0.00224188	-2.64939	0	0.00137	3.64964	1656.93	1839.42	0	0	0	1.5	1.54	2.96	92	0.054	0.132	24.1	4.9	1.71	209	143	130	48	6.1	137	0.552	1.11309	60s	0	0	0	0	0	1	0	0	0	0
DS383	56	1	0.02	0.5	13.598	54.103	5	2210	1910	0.00230274	-2.63775	0	0.00076	6.57895	2907.89	2513.16	0.25	15.5	42.3	3.11	1.09	2.87	121	0.061	0.146	4.1	6.4	1.92	274	144	340	44	5	76	0	1.9121	50s	0	0	0	1	1	1	1	0	0
DS59	31	0	0.16	0.5	15.217	56.715	41.212	17600	13200	0.0023833	-2.62282	0	0.00201	20.5035	8756.22	6567.16	142.3	2.7	2.8	1.49	1.4	2.68	79	0.051	0.133	18.9	3.8	1.09	153	70	42	72	4.6	201	1.03	0.741235	20s - 30s	0	0	0	0	0	0	0	0	0	0
DS297	37	1	0.02	0.5	46.23	230.533	5	2130	3080.34	0.00238923	-2.62174	0	0.00091	5.49451	2340.66	3384.99	134.5	2.1	4.2	1.39	1.13	2.38	81	0.056	0.16	15.9	3.5	0.72	154	91	43	53	3.3	91	0	0.7	20s - 30s	0	0	0	0	0	0	0	0	0
DS136	65	0	0.02	0.5	10.035	46.156	5	2080	2350	0.00244666	-2.61143	0	0.00115	4.34783	1808.7	2043.48	0	0	0	0.91	1.38	3.41	106	0.058	0.113	19.1	6.7	2.62	277	181	309	50	6.3	115	1.17	1.75358	60s	0	0	0	0	1	1	1	0	0	0
DS132	49	0	0.02	0.5	2.316	10.854	5	2060	1679.92	0.00247042	-2.60723	0	0.00035	14.2857	5885.71	4799.79	0	7.5	10.5	3.81	1.18	2.65	95	0.058	0.151	11.6	6.2	2.44	187	114	200	45	5.6	35	1.12	1.45432	40s	0	0	0	1	0	0	1	0	0	0
DS442	43	0	0.02	0.5	8.12	21.571	5	1960	1160	0.00259646	-2.58562	0	0.00091	5.49451	2153.85	1274.73	0	3.5	4.7	0.993	1.16	2.78	90	0.053	0.111	17.7	5.7	1.97	155	67	404	35	8.2	91	0.29	1.26667	40s	0	0	0	0	0	0	1	1	1	0
DS185	50	1	0.02	0.5	5.784	20.005	5	1940	734.353	0.00262323	-2.58116	0	0.00252	1.98413	769.841	291.41	174.9	8.1	3.3	2.21	1.19	2.72	75	0.053	0.146	23.3	1.8	0.64	153	65	61	73	5.1	252	0	0.333333	50s	0	0	0	0	0	0	0	0	0
DS224	66	0	0.02	0.5	6.683	10.866	5	1900	745.143	0.00267845	-2.57212	0	0.00123	4.06504	1544.72	605.807	0	0	0	1.11	1.17	2.92	96	0.053	0.139	18.1	3.1	1.23	205	97	152	84	5.1	123	1.01	0.734815	60s	0	0	0	0	0	0	1	0	0	0
DS130	36	0	0.02	0.5	4.311	66.531	5	1880	5070	0.00270695	-2.56752	0	0.00107	4.6729	1757.01	4738.32	0	9.9	11.1	2.81	1.18	2.51	119	0.063	0.145	12.4	2	1.63	187	107	109	60	7.1	107	1.18	0.587654	20s - 30s	0	0	0	1	0	0	0	0	1	0
DS341	47	0	0.02	0.5	2.454	2.5	5	1870	625.716	0.00272142	-2.5652	0	0.00145	3.44828	1289.66	431.528	0	3.5	2.9	1.43	1.33	3.57	89	0.054	0.117	27	10.2	2.08	217	132	284	38	6.4	145	1.81	2.24148	40s	0	0	0	0	0	1	1	1	0	0
DS309	37	0	0.02	0.5	4.239	8.582	5	1830	807.194	0.00278091	-2.55581	0	0.00138	3.62319	1326.09	584.923	0	5.5	6.8	2.66	1.09	3.15	103	0.06	0.127	15.2	9.5	2.65	247	148	199	73	7.4	138	1.13	2.41605	20s - 30s	0	0	0	0	0	1	1	0	1	0
DS291	64	0	0.02	0.5	27.345	37.612	5	1820	944.348	0.00279619	-2.55343	0	0.00107	4.6729	1700.93	882.568	0	0	0	1.22	1.56	3.28	90	0.057	0.131	14	2.4	0.99	212	120	74	71	4.1	107	2.99	0.533333	60s	0	0	0	1	0	1	0	0	0	0
DS419	59	0	0.02	0.5	7.536	8.524	5	1730	339.235	0.00294165	-2.53141	0	0.00189	2.6455	915.344	179.489	0	0	0	0.81	1.42	3.04	75	0.05	0.125	20.3	1.4	0.83	181	61	411	42	6.5	189	1.49	0.259259	50s	0	0	0	0	0	0	1	0	0	0
DS70	41	1	0.02	0.5	4.354	10.23	5	1629.3	1270.44	0.00312346	-2.50536	0	0.00052	9.61538	3133.28	2443.16	8.2	25.5	41.5	1.74	1.33	3.64	110	0.063	0.151	19.6	21.5	3.15	235	157	163	53	5.3	52	0	5.83951	40s	0	0	0	0	0	1	1	0	0
DS2	33	1	0.08	0.5	12.323	62.433	21.45	6870	7090	0.00317788	-2.49786	0	0.0011	19.5	6245.45	6445.45	31.8	2	8.1	1.5	1.21	3.17	85	0.058	0.135	11	4.4	1.06	208	123	72	70	4.5	110	0	0.923457	20s - 30s	0	0	0	1	0	1	0	0	0
DS142	35	0	0.02	0.5	9.248	48.385	5	1600	2540	0.00318066	-2.49748	0	0.00089	5.61798	1797.75	2853.93	0	0	0	1.61	0.997	2.94	94	0.051	0.123	17.5	5.8	1.37	239	152	73	70	5.9	89	0.804	1.34617	20s - 30s	0	0	0	0	0	1	0	0	0	0
DS271	67	1	0.21	0.5	69.722	99.602	53.127	16900	6770	0.0031996	-2.4949	0	0.00085	62.5024	19882.4	7964.71	25	3.8	5.4	0.934	1.21	2.8	90	0.055	0.141	14.2	2.2	0.74	178	106	31	66	3.8	85	0	0.488889	60s	0	0	0	0	0	0	0	0	0
DS8	46	0	0.13	0.5	64.63	183.483	34.21	10700	6150	0.00325414	-2.48756	0	0.00141	24.2624	7588.65	4361.7	0	0	0	2.97	1.48	3.44	141	0.076	0.185	2.7	20.3	3.93	178	114	120	44	6.9	141	0.714	7.06741	40s	1	1	1	1	0	0	0	0	0	0
DS134	58	0	0.02	0.5	19.894	46.32	5	1550	895.676	0.00328326	-2.48369	0	0.00117	4.2735	1324.79	765.535	0	0	0	3.42	1.36	2.73	109	0.061	0.15	11.9	2.6	0.86	199	109	49	86	6.8	117	1.66	0.699753	50s	0	0	0	1	0	0	0	0	0	0
DS355	63	1	0.02	6.742	9.609	18.915	5	1550	621.217	0.00328327	-2.48369	0	0.00095	5.26316	1631.58	653.913	0.25	36.9	84.2	1.84	1.06	2.6	89	0.055	0.145	18.7	7.1	1.09	201	125	99	58	3.9	95	0	1.56025	60s	0	0	0	0	0	1	0	0	0
DS435	65	0	0.02	0.5	14.585	30.548	5	1510	600.393	0.00337024	-2.47234	0	0.00282	1.77305	535.461	212.905	55.2	5.1	7.1	1.5	1.14	2.96	89	0.058	0.125	22.9	3.2	1.3	208	138	84	52	5.6	282	0.976	0.70321	60s	0	0	0	0	0	1	0	0	0	0
DS361	46	1	0.02	18.263	10.205	35.029	5	1500	891.455	0.00339271	-2.46945	0	0.00143	3.4965	1048.95	623.395	96.2	1.7	2.9	0.963	1.17	2.96	102	0.052	0.136	14.9	2.7	1.12	213	121	65	77	4.2	143	0	0.68	40s	0	0	0	0	0	1	0	0	0
DS281	69	1	0.02	0.5	17.31	40.171	5	1490	568.071	0.00341548	-2.46655	0	0.00097	5.15464	1536.08	585.64	0.25	16.3	38.2	3.91	1.23	2.53	89	0.06	0.136	20.3	1.4	0.95	255	179	159	47	7.5	97	0	0.307654	60s	0	0	0	0	1	1	1	0	1
DS80	30	0	0.02	0.5	10.539	18.764	5	1480	761.965	0.00343855	-2.46362	0	0.00145	3.44828	1020.69	525.493	0	0	0	1.92	1.31	3.03	99	0.055	0.114	26.6	10.5	2.46	195	124	210	42	6	145	0.014	2.56667	20s - 30s	0	0	0	0	0	1	1	0	0	0
DS346	68	0	0.02	0.5	10.818	28.566	5	1470	826.931	0.00346194	-2.46068	0	0.00048	10.4167	3062.5	1722.77	0	0	0	2.26	1.53	3.38	92	0.057	0.147	27.7	6.2	1.5	180	103	109	59	7.5	48	1.42	1.4084	60s	0	0	0	0	0	0	0	0	1	0
DS176	62	1	0.02	0.5	12.779	8.334	5	1440	405.17	0.00353407	-2.45173	0	0.00053	9.43396	2716.98	764.472	0.25	30.3	69.3	4.28	1.35	2.7	86	0.056	0.144	22.8	2.6	1.08	274	159	77	97	4	53	0	0.552099	60s	0	0	0	0	1	1	0	0	0
DS45	55	0	0.06	0.5	16.602	24.442	14.815	4250	1900	0.00354797	-2.45002	0	0.00101	14.6683	4207.92	1881.19	0	7	11.2	2.62	1.25	3.3	94	0.054	0.133	21.7	4.6	1.73	198	110	62	80	6.4	101	5.21	1.06765	50s	0	0	0	0	0	0	0	0	0	1
DS32	51	1	0.05	0.5	7.928	16.748	12.911	3680	2550	0.00357091	-2.44722	0	0.00048	26.8979	7666.67	5312.5	0.25	38.2	70.3	2.9	1.16	2.75	93	0.064	0.163	17.1	4.5	1.73	187	108	184	54	7.4	48	0	1.03333	50s	0	0	0	0	0	0	1	0	1
DS76	78	0	0.02	0.5	21.841	130.763	5	1380	1380	0.00368772	-2.43324	0	0.00054	9.25926	2555.56	2555.56	0	0	0	3.89	1.13	3.14	86	0.054	0.141	27	4.7	1.43	271	171	73	89	7.1	54	0.985	0.998025	70s - 80s	0	0	0	0	1	1	0	0	1	0
DS388	51	0	0.02	0.5	4.056	2.5	5	1370	476.975	0.00371464	-2.43008	0	0.00154	3.24675	889.61	309.724	0	0	0	1.88	0.946	2.64	107	0.06	0.124	16.3	9.3	2.34	227	141	129	60	6.8	154	0.462	2.45704	50s	0	0	0	0	0	1	0	0	0	0
DS66	51	0	0.05	0.5	17.051	39.393	11.694	3130	1960	0.00380265	-2.41991	0	0.00113	10.3487	2769.91	1734.51	0	0	0	1.11	1.44	2.07	86	0.054	0.13	14.5	2.2	0.84	200	121	38	69	7.1	113	0.246	0.46716	50s	0	0	0	1	0	1	0	0	1	0
DS251	58	0	0.02	0.5	4.305	13.957	5	1320	391.297	0.00385535	-2.41394	0	0.00123	4.06504	1073.17	318.128	0	9.2	31.7	3.01	1.23	2.77	109	0.052	0.138	20.2	3.1	1.68	202	120	153	57	5.9	123	1.06	0.834321	50s	0	0	0	0	0	1	1	0	0	0
DS257	37	1	0.02	0.5	15.091	53.011	5	1310	1020	0.00388478	-2.41063	0	0.00039	12.8205	3358.97	2615.38	0.25	30.2	68.3	0.796	1.21	2.86	88	0.057	0.138	11.8	3.8	1.2	164	88	44	68	5.2	39	0	0.825679	20s - 30s	0	0	0	1	0	0	0	0	0
DS223	67	0	0.02	0.5	4.222	2.5	5	1290.02	286.07	0.00394494	-2.40396	0	0.0009	5.55556	1433.36	317.856	0	16.9	48.2	2.93	1.24	2.77	86	0.055	0.118	52.7	5.9	1.79	198	125	75	58	6.4	90	1.29	1.25284	60s	0	0	0	0	0	1	0	0	0	0
DS439	66	0	0.02	0.5	21.644	45.604	5	1290	667.652	0.00394501	-2.40395	0	0.00064	7.8125	2015.62	1043.21	2.5	23.7	40.6	5.86	1.4	3.48	116	0.062	0.16	15.2	10.7	2.51	131	57	114	58	6.9	64	1.25	3.06469	60s	0	0	0	0	0	0	0	0	0	0
DS7	48	0	0.05	0.5	6.174	20.231	12.151	3130	3140	0.00395126	-2.40326	0	0.00224	5.42455	1397.32	1401.79	0	5.8	7.1	1.03	1.45	3.34	100	0.057	0.135	18.3	6.4	1.93	210	116	364	41	6.2	224	4.73	1.58025	40s	0	0	0	0	0	0	1	0	0	1
DS432	66	0	0.02	0.5	9.218	10.617	5	1244.94	494.276	0.00408779	-2.38851	0	0.00125	4	995.952	395.421	41.6	28.9	39.3	2.83	1.12	2.62	102	0.056	0.134	5.8	4.5	1.54	207	112	111	75	4.7	125	0.675	1.13333	60s	0	0	0	1	0	0	0	0	0	0
DS79	68	0	0.02	0.5	9.403	8.069	5	1240	413.869	0.00410408	-2.38678	0	0.00237	2.1097	523.207	174.628	0	0	0	2.63	1.25	4.02	87	0.055	0.133	19.7	2.6	1.28	196	127	124	43	6.8	237	3.03	0.558519	60s	0	0	0	0	0	1	0	0	0	0
DS438	44	0	0.02	0.5	5.09	19.18	5	1239.97	1040	0.00410418	-2.38677	0	0.00098	5.10204	1265.28	1061.22	227.7	2.3	2.8	1.14	1.12	2.94	84	0.052	0.131	17.3	7.8	1.43	168	100	46	56	5.1	98	0.846	1.61778	40s	0	0	0	0	0	0	0	0	0	0
DS362	52	0	0.02	0.5	11.405	38.744	5	1220	886.258	0.00417136	-2.37972	0	0.00077	6.49351	1584.42	1150.98	0	0	0	2.34	0.991	3.17	124	0.066	0.186	9.2	6.5	1.88	151	99	49	42	6.3	77	1.46	1.99012	50s	0	1	1	1	0	0	0	0	0	0
DS352	57	1	0.02	0.5	12.068	11.415	5	1200	474.818	0.00424088	-2.37254	0	0.00131	3.81679	916.031	362.456	184.3	1.7	1.3	2.11	1.27	3.01	87	0.054	0.13	19.5	4	0.98	147	86	84	48	4.4	131	0	0.859259	50s	0	0	0	0	0	0	0	0	0
DS26	58	0	0.05	0.5	65.676	169.727	12.752	3050	2020	0.00425545	-2.37105	0	0.00174	7.32874	1752.87	1160.92	0	5.7	4.1	1.42	1.25	3.26	85	0.059	0.108	24.4	5.3	1.79	256	116	548	40	7.4	174	1.05	1.11235	50s	0	0	0	0	1	0	1	0	1	0
DS335	56	1	0.02	0.5	18.721	12.833	5	1195.58	405.694	0.00425656	-2.37094	0	0.00056	8.92857	2134.97	724.454	0.25	34	76.9	1.15	1.2	2.94	100	0.059	0.147	17.3	3.7	0.98	237	148	68	67	4.5	56	0	0.91358	50s	0	0	0	0	0	1	0	0	0
DS311	63	1	0.02	0.5	6.008	12.42	5	1190	572.427	0.00427652	-2.36891	0	0.0012	4.16667	991.667	477.022	0.25	11.3	11.7	2.03	1.34	2.57	101	0.052	0.13	16.1	5.3	1.38	166	89	50	65	3.2	120	0	1.32173	60s	0	0	0	0	0	0	0	0	0
DS92	59	1	0.02	0.5	17.101	22.381	5	1180	493.12	0.00431276	-2.36524	0	0.00089	5.61798	1325.84	554.067	0.25	13.1	24.1	1.71	1.31	3.07	108	0.063	0.127	9.7	29.6	3.9	171	91	69	66	5.4	89	0	7.89333	50s	0	0	0	1	0	0	0	0	0
DS310	42	1	0.02	0.5	4.217	90.283	5	1150	4810	0.00442527	-2.35406	0	0.00101	4.9505	1138.61	4762.38	0.25	43	117	2.43	1.24	2.51	93	0.058	0.165	19.4	2.2	0.62	205	109	53	90	4.8	101	0	0.505185	40s	0	0	1	0	0	0	0	0	0
DS329	52	0	0.02	0.5	5.095	16.097	5	1110	549.845	0.00458474	-2.33869	0	0.00115	4.34783	965.217	478.126	0	0	0	1.19	1.23	3.53	89	0.054	0.133	19.5	3	1.18	259	171	172	59	6.1	115	14.85	0.659259	50s	0	0	0	0	1	1	1	0	0	1
DS429	72	0	0.02	0.5	10.729	25.452	5	1052.55	576.771	0.00483497	-2.31561	0	0.00117	4.2735	899.618	492.967	0	5.6	9	1.67	1.28	2.87	98	0.06	0.146	26.2	7.3	1.2	148	86	75	54	6	117	1.72	1.76642	70s - 80s	0	0	0	0	0	0	0	0	0	0
DS118	46	1	0.02	0.5	7.174	8.608	5	1019.64	312.088	0.00499102	-2.30181	0	0.00032	15.625	3186.38	975.275	0.25	21.7	35.8	5.31	1.39	2.6	117	0.06	0.151	14	6.1	2.25	223	117	83	90	6.4	32	0	1.76222	40s	0	0	0	0	0	0	0	0	1
DS269	71	0	0.02	0.5	10.914	9.937	5	1010	453.856	0.00503867	-2.29768	0	0.00149	3.3557	677.852	304.601	0	0	0	2.43	1.15	3.69	88	0.054	0.132	24.6	7.2	1.99	178	112	124	46	7.4	149	1.28	1.56444	70s - 80s	0	0	0	0	0	0	0	0	1	0
DS418	55	1	0.02	0.5	0.5	18.212	5	975.969	860.45	0.00521436	-2.2828	0	0.0008	6.25	1219.96	1075.56	0.25	31.9	78.4	4.16	0.965	2.85	99	0.057	0.13	16.2	10.9	2.33	181	87	75	80	4.8	80	0	2.66444	50s	0	0	0	0	0	0	0	0	0
DS107	56	0	0.02	0.5	6.135	28.017	5	951.965	730.497	0.00534585	-2.27198	0	0.00155	3.22581	614.171	471.288	0	0	0	0.905	1.48	3.65	83	0.054	0.115	21.8	4.9	1.92	147	70	58	61	7.4	155	0.376	1.0042	50s	0	0	0	0	0	0	0	0	1	0
DS378	53	0	0.02	0.5	6.532	11.816	5	945.208	503.542	0.00538406	-2.26889	0	0.0006	8.33333	1575.35	839.237	0	0	0	1.91	1.21	3.41	106	0.059	0.121	32	9.4	1.99	125	57	212	36	6.5	60	0.576	2.46025	50s	0	0	0	0	0	0	1	1	0	0
DS369	59	1	0.02	0.5	6.141	41.689	5	937.797	1260	0.00542661	-2.26547	0	0.00092	5.43478	1019.34	1369.57	94.5	7.2	3.9	1.75	1.39	3.02	85	0.052	0.128	17.4	2.5	1.05	194	113	63	69	4.2	92	0	0.524691	50s	0	0	0	0	0	0	0	0	0
DS13	39	0	0.08	0.5	6.718	37.477	20.372	3810	5810	0.00544222	-2.26422	0	0.00095	21.4442	4010.53	6115.79	0	7.6	5.3	1.46	1.53	3.27	103	0.053	0.13	14.3	5	2	140	58	141	65	4.8	95	0.488	1.2716	20s - 30s	0	0	0	1	0	0	0	0	0	0
DS247	58	0	0.02	0.5	24.392	35.011	5	931.46	470.143	0.00546353	-2.26253	0	0.00143	3.4965	651.371	328.771	0	0	0	1.14	1.39	3.15	89	0.057	0.131	29.7	4.2	1.76	245	167	99	55	5.3	143	0.512	0.922963	50s	0	0	0	0	0	1	0	0	0	0
DS423	39	0	0.02	0.5	1.737	20.245	5	929.154	1700	0.00547709	-2.26145	0	0.00077	6.49351	1206.69	2207.79	0	0	0	0.992	1.39	3.69	101	0.06	0.125	22.4	6.8	1.96	250	172	178	43	6.5	77	1.5	1.6958	20s - 30s	0	0	0	0	1	1	1	0	0	0
DS275	51	0	0.02	0.5	15.012	75.611	5	923.572	1250	0.00551019	-2.25883	0	0.00181	2.76243	510.261	690.608	0	0	0	0.837	1.42	3.96	91	0.051	0.117	18.4	4.5	1.47	186	109	71	68	5.6	181	1.78	1.01111	50s	0	0	0	0	0	0	0	0	0	0
DS24	56	1	0.06	0.5	4.895	31.945	15.836	2900	3300	0.00555795	-2.25509	0	0.0013	12.1815	2230.77	2538.46	0.25	38.3	97.7	1.2	1.04	2.98	89	0.058	0.146	18.4	5.2	1.3	206	119	57	71	7.3	130	0	1.14272	50s	0	0	0	0	0	0	0	0	1
DS67	75	0	0.04	0.5	29.838	82.598	10.463	1900	1960	0.00560493	-2.25143	0	0.00218	4.79954	871.56	899.083	0	0	0	0.837	1.35	3.17	92	0.057	0.141	16.4	2.8	1.28	225	154	108	50	5.3	218	0.281	0.636049	70s - 80s	0	0	0	0	0	1	0	0	0	0
DS261	59	1	0.02	0.5	3.681	28.839	5	886.706	1920.16	0.00573929	-2.24114	0	0.00152	3.28947	583.359	1263.26	0.25	24.7	53.8	2.17	1.21	3.02	104	0.062	0.17	22	5.8	1.2	175	103	53	66	6.1	152	0	1.48938	50s	0	0	1	0	0	0	0	0	1
DS155	53	0	0.02	0.5	4.817	9.793	5	878.056	521.239	0.00579582	-2.23688	0	0.00154	3.24675	570.166	338.467	0	0	0	1.06	1.41	3.73	109	0.059	0.162	11.2	5.2	1.62	195	102	85	74	6.4	154	0.831	1.39951	50s	0	0	0	1	0	0	0	0	0	0
DS391	58	0	0.02	0.5	16.088	81.807	5	867.079	987.918	0.0058692	-2.23142	0	0.00242	2.06612	358.297	408.231	0	7.1	5.4	5.02	1.24	3.3	86	0.058	0.137	30.6	7.3	1.5	181	113	55	59	5.3	242	1.74	1.55012	50s	0	0	0	0	0	0	0	0	0	0
DS233	37	0	0.02	0.5	11.758	20.429	5	855.717	401.779	0.00594713	-2.22569	0	0.00099	5.05051	864.361	405.837	0	4.3	1.4	2.23	1.4	3.17	81	0.055	0.13	21.3	3.4	0.9	222	153	96	52	5.5	99	1.6	0.68	20s - 30s	0	0	0	0	0	1	0	0	0	0
DS393	54	1	0.02	0.5	4.527	19.248	5	847.37	1160	0.00600571	-2.22144	0	0.00037	13.5135	2290.19	3135.13	0.25	28.4	71.6	1.67	1.31	2.81	86	0.057	0.135	14.2	3.4	1.21	203	97	110	85	4	37	0	0.721975	50s	0	0	0	0	0	0	0	0	0
DS186	58	1	0.02	0.5	3.342	9.842	5	828.147	519.828	0.00614511	-2.21147	0	0.00109	4.58716	759.768	476.906	135.6	32.9	41.5	2.55	1.25	2.56	79	0.058	0.154	14.9	1.6	0.54	156	78	41	71	3.8	109	0	0.312099	50s	0	0	0	0	0	0	0	0	0
DS126	61	0	0.02	0.5	34.379	56.277	5	809.544	324.841	0.00628633	-2.2016	0	0.00067	7.46269	1208.27	484.837	0	0	0	1.82	1.31	3.39	79	0.054	0.135	22.2	3.9	1	250	119	68	116	6.4	67	0.671	0.760741	60s	0	0	0	0	1	0	0	0	0	0
DS30	49	0	0.04	0.5	4.219	11.223	10.98	1770	1320	0.00631388	-2.1997	0	0.00111	9.89189	1594.59	1189.19	0	0	0	1.61	1.28	3.06	127	0.067	0.168	12.3	10	2.58	236	161	264	33	7.2	111	1.01	3.1358	40s	1	1	1	1	0	1	1	1	1	0
DS238	38	0	0.02	0.5	2.595	7.174	5	797.529	177.461	0.00638103	-2.19511	0	0.00157	3.18471	507.98	113.032	0	0	0	1.03	1.7	3.78	94	0.055	0.126	24.1	3.6	1.53	253	178	127	50	6.6	157	0.467	0.835556	20s - 30s	0	0	0	0	1	1	0	0	0	0
DS187	67	0	0.02	0.5	8.726	20.536	5	793.016	349.126	0.00641735	-2.19264	0	0.00173	2.89017	458.391	201.807	0	0	0	0.431	1.4	3.58	96	0.055	0.131	20.4	4.2	1.13	229	151	146	51	7	173	1.96	0.995556	60s	0	0	0	0	0	1	0	0	0	0
DS307	51	1	0.02	0.5	21.82	108.725	5	781.409	869.719	0.00651267	-2.18624	0	0.00071	7.04225	1100.58	1224.96	50.8	4.4	3.6	3.74	0.979	2.96	96	0.063	0.128	1.3	23.8	3.37	138	72	130	46	3.9	71	0	5.64148	50s	0	0	0	1	0	0	0	0	0
DS410	41	1	0.02	0.5	1.807	10.519	5	764.787	841.387	0.00665422	-2.1769	0	0.00059	8.47458	1296.25	1426.08	0.25	47.5	96.8	2.96	1.25	2.89	83	0.056	0.137	12.7	5	1.3	198	113	112	62	6.2	59	0	1.02469	40s	0	0	0	0	0	0	0	0	1
DS366	51	1	0.02	0.5	17.675	32.334	5	759.64	245.62	0.0066993	-2.17397	0	0.00018	27.7778	4220.22	1364.56	27.7	3.2	5.5	1.22	0.867	1.87	75	0.049	0.132	20.3	0.9	0.57	212	124	62	75	7.6	18	0	0.166667	50s	0	0	0	0	0	1	0	0	1
DS158	48	0	0.02	0.5	1.261	2.5	5	754.078	93.788	0.00674872	-2.17078	0	0.00055	9.09091	1371.05	170.524	0	0	0	2.54	1.36	3.24	98	0.062	0.142	19	9.3	2	187	106	134	62	5.4	55	0.728	2.25037	40s	0	0	0	0	0	0	0	0	0	0
DS422	62	0	0.02	0.5	6.66	11.726	5	740.996	258.006	0.00686786	-2.16318	0	0.00215	2.32558	344.649	120.003	0	0	0	1.83	1.37	3.62	96	0.054	0.122	23.1	4.8	1.67	251	162	177	55	7.3	215	1.46	1.13778	60s	0	0	0	0	1	1	1	0	1	0
DS234	49	1	0.02	5.073	4.273	16.668	5	692.002	852.33	0.00735411	-2.13347	0	0.00048	10.4167	1441.67	1775.69	0.25	23.5	65.9	3.45	1.22	2.7	98	0.055	0.148	11.2	5.5	1.61	245	152	83	83	4.7	48	0	1.33086	40s	0	0	0	1	0	1	0	0	0
DS191	56	0	0.02	0.5	7.032	25.482	5	654.542	602.252	0.00777499	-2.1093	0	0.00417	1.19904	156.965	144.425	0	3.6	4.2	2.97	1.77	3.13	98	0.053	0.112	21.3	6.6	2.16	230	137	283	53	6.8	417	0.221	1.59704	50s	0	0	0	0	0	1	1	0	0	0
DS12	49	1	0.05	0.5	122.419	93.844	13.295	1720	695.782	0.00786733	-2.10417	0	0.00121	10.9876	1421.49	575.026	83.3	1.2	2.9	2.24	1.09	2.68	92	0.055	0.136	15.6	4.4	1.66	204	136	96	42	4.2	121	0	0.999506	40s	0	0	0	0	0	1	0	0	0
DS64	52	0	0.04	0.5	5.424	10.195	10.163	1300	784.558	0.00795694	-2.09925	0	0.00033	30.797	3939.39	2377.45	2.5	20.8	55.5	1.71	1.4	3.27	93	0.061	0.12	12.9	3.9	1.11	180	105	78	63	3.9	33	1.16	0.895556	50s	0	0	0	1	0	0	0	0	0	0
DS304	54	1	0.02	0.5	14.303	42.344	5	637.374	523.096	0.00798441	-2.09776	0	0.00158	3.16456	403.401	331.073	371.3	7.5	3.3	0.945	1.17	2.96	83	0.051	0.132	18.4	2.5	0.63	170	93	45	71	4.4	158	0	0.512346	50s	0	0	0	0	0	0	0	0	0
DS36	57	1	0.02	0.5	8.097	14.861	5	636.909	451.957	0.00799024	-2.09744	0	0.00078	6.41026	816.55	579.432	0.25	23.4	66.9	1.21	1.38	3.08	115	0.058	0.14	7.3	10.2	2.06	229	137	64	80	2.7	78	0	2.8963	50s	0	0	0	1	0	1	0	0	0
DS34	50	0	0.05	0.5	3.112	16.85	12.182	1540	1630	0.00805129	-2.09413	0	0.00143	8.51888	1076.92	1139.86	0	0	0	1.2	1.3	3.37	81	0.053	0.113	27.5	4.1	1.34	129	76	40	40	7.9	143	0.222	0.82	50s	0	0	0	0	0	0	0	0	1	0
DS331	57	1	0.02	0.5	3.153	14.76	5	621.892	498.681	0.00818319	-2.08708	0	0.00041	12.1951	1516.81	1216.3	87.3	3.7	5.3	0.631	1.37	3.26	77	0.053	0.143	15.4	2.3	0.77	163	85	24	76	3.6	41	0	0.437284	50s	0	0	0	0	0	0	0	0	0
DS445	47	0	0.02	0.5	4.7	9.364	5	605.314	430.468	0.0084073	-2.07534	0	0.00279	1.79211	216.958	154.29	0	0	0	0.796	1.6	3.35	112	0.064	0.138	12.3	7.3	2.69	353	268	234	46	7.7	279	0.743	2.01877	40s	0	0	0	1	1	1	1	0	1	0
DS124	54	0	0.02	0.5	7.177	11.983	5	603.153	348.958	0.00843743	-2.07379	0	0.00149	3.3557	404.801	234.2	0	0	0	2.57	1.25	3.67	87	0.057	0.121	17.5	14.7	2.95	171	88	168	55	4.7	149	0.373	3.15778	50s	0	0	0	0	0	0	1	0	0	0
DS254	53	0	0.02	0.5	4.648	8.766	5	598.459	225.188	0.0085036	-2.0704	0	0.00225	2.22222	265.982	100.084	0	0	0	1.22	1.24	3.25	87	0.055	0.126	21.9	4.3	1.57	223	159	78	47	5.2	225	1.54	0.923704	50s	0	0	0	0	0	1	0	0	0	0
DS274	57	0	0.02	0.5	9.029	18.151	5	579.814	410.265	0.00877705	-2.05665	0	0.00139	3.59712	417.132	295.155	0	0	0	1.38	1.48	3.2	99	0.059	0.134	10.9	7.9	1.76	238	160	80	64	5.1	139	1.23	1.93111	50s	0	0	0	1	0	1	0	0	0	0
DS62	60	0	0.05	0.5	11.616	65.025	11.609	1280	1950	0.00923108	-2.03475	0	0.0003	38.6967	4266.67	6500	0	5.7	11	2.33	1.23	3.67	91	0.052	0.126	23.3	1.6	1.01	122	48	215	52	6.2	30	0.722	0.359506	60s	0	0	0	0	0	0	1	0	0	0
DS272	53	0	0.02	0.5	5.025	5.403	5	547.291	167.06	0.00929863	-2.03158	0	0.0005	10	1094.58	334.12	0	0	0	0.679	1.08	3.15	96	0.051	0.131	21.7	1.9	0.67	200	125	51	65	6.2	50	0.63	0.45037	50s	0	0	0	0	0	1	0	0	0	0
DS268	48	0	0.02	2.081	0.5	2.5	5	543.325	312.112	0.00936651	-2.02842	0	0.00158	3.16456	343.877	197.539	20.4	5.3	6	0.844	1.46	3.13	82	0.056	0.124	12.5	2.5	0.74	164	84	85	64	4.9	158	0.747	0.506173	40s	0	0	0	1	0	0	0	0	0	0
DS413	58	0	0.02	0.5	10.303	27.891	5	534.493	407.928	0.00952128	-2.0213	0	0.0014	3.57143	381.781	291.377	0	0	0	2.38	1.04	2.32	93	0.066	0.199	7.6	64.3	0.43	162	93	90	56	5.4	140	1.13	14.7652	50s	0	1	1	1	0	0	0	0	0	0
DS372	60	0	0.02	0.5	3.966	44.846	5	525.815	1300	0.00967842	-2.0142	0	0.00156	3.20513	337.061	833.333	0	0	0	4.68	1.09	3.08	118	0.049	0.174	11.5	10.7	3.22	162	99	110	45	8	156	0.944	3.11753	60s	0	0	1	1	0	0	0	0	1	0
DS235	45	1	0.02	0.5	10.084	40.846	5	516.52	569.146	0.00985259	-2.00645	0	0.00044	11.3636	1173.91	1293.51	0.25	39.1	100.4	0.81	1.11	2.9	86	0.054	0.145	17.4	3.6	0.89	224	141	159	53	4.2	44	0	0.764444	40s	0	0	0	0	0	1	1	0	0
DS312	54	1	0.02	3.089	20.119	11.3	5	516.196	156.113	0.00985877	-2.00618	0	0.00091	5.49451	567.248	171.553	0.25	40.8	67.2	5.33	1.06	2.48	141	0.071	0.192	7.2	4.2	1.57	188	128	145	40	5.1	91	0	1.46222	50s	1	1	1	1	0	1	0	0	0
DS336	54	0	0.02	0.5	7.867	11.905	5	512.76	145.071	0.00992484	-2.00328	0	0.00285	1.75439	179.916	50.9021	0	0	0	5.86	1.26	3.39	119	0.06	0.153	15.4	13.6	2.45	235	133	144	83	7.3	285	1.2	3.99605	50s	0	0	0	0	0	1	0	0	1	0
DS145	35	0	0.22	6.668	33.501	49.707	55.362	5550	2550	0.0101528	-1.99341	0	0.00258	21.4581	2151.16	988.372	0	0	0	2.51	1.05	3.31	88	0.061	0.13	13.4	20.9	3.1	202	122	219	39	6.7	258	0.929	4.54123	20s - 30s	0	0	0	1	0	1	1	1	0	0
DS219	74	0	0.02	0.5	9.577	12.974	5	495.235	152.397	0.010276	-1.98817	0	0.00148	3.37838	334.618	102.971	0	0	0	1.98	1.29	3.19	96	0.055	0.14	21.6	7.7	2.02	255	164	286	36	7.6	148	1.19	1.82519	70s - 80s	0	0	0	0	1	1	1	1	1	0
DS96	50	0	0.02	0.5	1.338	6.231	5	494.568	535.306	0.0102899	-1.98759	0	0.00124	4.03226	398.845	431.698	0	0	0	1.34	1.27	3.67	85	0.051	0.112	22.6	5.6	1.55	154	86	96	49	5.9	124	0.225	1.17531	50s	0	0	0	0	0	0	0	0	0	0
DS379	31	0	0.02	0.5	6.014	15.954	5	484.735	364.96	0.0104986	-1.97887	0	0.00034	14.7059	1425.69	1073.41	0	0	0	3.23	1.17	2.84	122	0.06	0.154	8.1	5	1.43	201	121	66	67	5.5	34	0.302	1.50617	20s - 30s	0	0	0	1	0	1	0	0	0	0
DS103	46	1	0.02	0.5	0.5	2.5	5	481.545	198.276	0.0105682	-1.976	0	0.00094	5.31915	512.282	210.932	96	5.2	5.5	1.33	1.3	2.68	94	0.058	0.121	26.2	8	1.71	213	142	184	45	4.1	94	0	1.85679	40s	0	0	0	0	0	1	1	0	0
DS349	46	1	0.02	0.5	2.984	12.232	5	464.012	760.811	0.0109675	-1.95989	0	0.00066	7.57576	703.048	1152.74	0.25	33.7	70	1.22	1.55	2.37	86	0.051	0.154	7.7	1.1	0.5	180	98	32	76	4.2	66	0	0.23358	40s	0	0	0	1	0	0	0	0	0
DS313	68	1	0.02	0.5	10.108	22.142	5	454.15	278.138	0.0112057	-1.95056	0	0.0007	7.14286	648.786	397.34	0.25	23.7	56.9	2.31	1.18	2.71	86	0.059	0.141	20.3	4.2	1.5	247	136	68	97	5.3	70	0	0.891852	60s	0	0	0	0	0	1	0	0	0
DS463	63	0	0.02	0.5	7.595	29.914	5	453.792	483.141	0.0112145	-1.95022	0	0.00077	6.49351	589.34	627.456	0	0	0	1.25	1.12	3.4	106	0.061	0.139	12.4	17	3.82	212	142	215	39	6.5	77	1.15	4.44938	60s	0	0	0	1	0	1	1	1	0	0
DS386	41	1	0.02	0.5	4.307	6.073	5	436.738	181.283	0.0116524	-1.93358	0	0.00032	15.625	1364.81	566.509	12.9	3.1	5.9	3.14	1.01	3.06	112	0.061	0.147	7.9	14.4	2.64	154	91	96	49	5.3	32	0	3.98222	40s	0	0	0	1	0	0	0	0	0
DS106	39	1	0.02	0.5	3.748	14.114	5	433.094	420.101	0.0117505	-1.92994	0	0.00052	9.61538	832.873	807.887	0.25	28.1	57.1	2.86	1.13	2.63	99	0.063	0.151	14.4	2.5	0.87	208	137	60	48	3.9	52	0	0.611111	20s - 30s	0	0	0	0	0	1	0	0	0
DS82	52	0	0.02	0.5	3.953	23.362	5	420.593	714.24	0.0120997	-1.91722	0	0.00158	3.16456	266.198	452.051	0	0	0	1.2	1.1	2.54	88	0.053	0.112	14.2	6.9	1.96	205	113	78	73	7.4	158	1.21	1.49926	50s	0	0	0	1	0	0	0	0	1	0
DS116	51	0	0.02	0.5	4.905	38.227	5	415.585	769.511	0.0122455	-1.91202	0	0.00317	1.57729	131.099	242.748	0	0	0	6.82	1.22	2.84	125	0.067	0.162	7.5	13.2	3.94	200	119	171	53	7.3	317	1.09	4.07407	50s	0	1	0	1	0	0	1	0	1	0
DS431	61	0	0.02	0.5	1.886	2.5	5	411.591	153.667	0.0123644	-1.90783	0	0.00081	6.17284	508.137	189.712	0	4.9	11.1	1.16	1.38	3.08	91	0.059	0.139	21.7	4.4	1.42	219	126	87	77	7.9	81	2.25	0.988642	60s	0	0	0	0	0	1	0	0	1	0
DS430	42	0	0.02	0.5	4.244	10.288	5	400.22	357.582	0.0127157	-1.89566	0	0.00032	15.625	1250.69	1117.44	2.5	11.6	41.2	3.35	1.11	2.59	114	0.066	0.166	11.7	9.8	2.17	214	123	180	65	4.8	32	0.452	2.75852	40s	0	1	1	1	0	1	1	0	0	0
DS28	60	1	0.05	0.5	10.2	40.7	11.887	930.339	725.516	0.0130046	-1.8859	0	0.00086	13.8221	1081.79	843.623	0.25	15.2	39.9	1.39	1.32	2.43	86	0.058	0.15	19.7	1.8	0.92	277	193	85	70	4.7	86	0	0.382222	60s	0	0	0	0	1	1	0	0	0
DS201	73	0	0.28	1.639	17.499	90.255	70.546	5290	5379.51	0.0135733	-1.86732	0	0.00092	76.6804	5750	5847.3	0	0	0	1.09	1.38	3.94	97	0.054	0.111	20.5	9.7	2.81	224	124	332	56	7.7	92	0.648	2.32321	70s - 80s	0	0	0	0	0	1	1	0	1	0
DS384	42	1	0.02	0.5	2.368	7.562	5	374.914	253.237	0.0135739	-1.86729	0	0.00148	3.37838	253.32	171.106	100.3	22.6	30.3	0.963	1.34	2.71	84	0.054	0.136	23.5	2.4	0.97	181	100	78	67	5.1	148	0	0.497778	40s	0	0	0	0	0	0	0	0	0
DS344	35	0	0.02	0.5	2.469	2.5	5	363.137	263.348	0.0140142	-1.85343	0	0.00156	3.20513	232.78	168.813	0	0	0	1.21	1.09	2.88	105	0.062	0.146	25.1	7.9	2.34	299	136	597	35	7.7	156	0.25	2.04815	20s - 30s	0	0	0	0	1	1	1	1	1	0
DS42	52	1	0.05	0.5	4.678	17.916	13.521	980.358	1080	0.0140376	-1.85271	0	0.00034	39.7676	2883.41	3176.47	0.25	23.3	62.9	1.95	1.31	2.55	89	0.059	0.145	11.7	2.8	1.06	242	148	153	64	4.8	34	0	0.615309	50s	0	0	0	1	0	1	1	0	0
DS317	77	0	0.02	0.5	4.724	5.17	5	356.692	114.543	0.0142674	-1.84566	0	0.00204	2.45098	174.849	56.1485	0	0	0	1.11	1.51	3.79	98	0.053	0.127	17.3	11.6	2.49	172	95	272	43	5.4	204	1.12	2.80691	70s - 80s	0	0	0	0	0	0	1	0	0	0
DS21	44	0	0.14	0.5	15.814	36.585	34.468	2440	1150	0.0143778	-1.84231	0	0.00256	13.4641	953.125	449.219	0	0	0	1.65	1.81	4.4	92	0.058	0.122	23.6	6.4	2.07	229	147	178	50	5.6	256	1.61	1.45383	40s	0	0	0	0	0	1	1	0	0	0
DS294	52	0	0.02	0.5	4.517	19.657	5	349.856	260.836	0.0145462	-1.83725	0	0.00025	20	1399.42	1043.34	0	0	0	1.47	1.44	3.42	76	0.058	0.119	19.8	4.7	1.75	203	121	215	51	7.1	25	0.277	0.881975	50s	0	0	0	0	0	1	1	0	1	0
DS183	37	0	0.25	41.275	21.734	32.513	62.437	4310	1480	0.0147446	-1.83137	0	0.00293	21.3096	1470.99	505.119	0	0	0	1.2	1.12	3.55	84	0.054	0.126	19.4	5.3	1.51	197	118	206	48	6.8	293	0.727	1.09926	20s - 30s	0	0	0	0	0	0	1	0	0	0
DS15	60	0	0.1	0.5	20.137	103.134	25.258	1700	1550	0.0151223	-1.82038	0	0.00163	15.4957	1042.94	950.92	0	0	0	2.9	1.33	3.13	113	0.057	0.129	14.4	6.2	1.57	228	143	225	45	5.7	163	2.43	1.72988	60s	0	0	0	1	0	1	1	0	0	0
DS292	68	0	0.02	0.5	6.218	2.5	5	330.559	32.414	0.0153953	-1.81261	0	0.0013	3.84615	254.276	24.9338	0	6	9.4	2.39	1.18	2.76	108	0.055	0.143	11.5	8.7	2.07	184	121	168	40	6.7	130	1.28	2.32	60s	0	0	0	1	0	1	1	0	0	0
DS71	40	1	0.02	0.5	1.362	18.528	5	320.668	1170	0.0158702	-1.79942	0	0.00079	6.32911	405.909	1481.01	0.25	47.9	87.9	1.71	1.34	2.84	82	0.056	0.153	21.8	1.4	0.39	232	130	48	88	3.2	79	0	0.283457	40s	0	0	0	0	0	1	0	0	0
DS25	38	0	0.21	0.5	7.593	8.065	53.203	3390	1380	0.0159736	-1.7966	0	0.00226	23.5412	1500	610.619	0	0	0	0.52	1.28	3.28	76	0.055	0.138	20	5.6	1.28	174	105	99	55	4.7	226	1.11	1.05086	20s - 30s	0	0	0	0	0	0	0	0	0	0
DS394	81	1	0.02	0.5	4.487	22.888	5	296.505	287.728	0.0171635	-1.76539	0	0.00061	8.19672	486.074	471.685	6.7	43.2	92.7	2.44	1.2	2.59	84	0.056	0.149	9	1.8	0.66	298	191	91	92	2.5	61	0	0.373333	70s - 80s	0	0	0	1	1	1	0	0	0
DS433	55	0	1.11	17.126	90.109	291.414	280.963	16000	9240	0.017873	-1.7478	0	0.00089	315.689	17977.5	10382	2.5	35.1	77.1	2.08	1.12	2.2	88	0.054	0.147	13.3	2.8	0.86	219	119	63	90	5.1	89	1.78	0.608395	50s	0	0	0	1	0	0	0	0	0	0
DS18	70	1	0.06	0.5	7.781	18.625	16.323	922.244	333.996	0.0180145	-1.74438	0	0.0004	40.8075	2305.61	834.99	0.25	27.3	57.6	1.75	1.15	2.96	85	0.056	0.127	7.7	1.2	0.7	225	114	51	98	3.6	40	0	0.251852	70s - 80s	0	0	0	1	0	0	0	0	0
DS357	72	1	0.55	1.636	41.425	193.992	139.991	7690	5900.33	0.0185285	-1.73216	0	0.00143	97.8958	5377.62	4126.1	0.25	11.8	42	1.7	1.1	2.27	100	0.066	0.187	12.5	4.1	0.83	183	114	92	56	5.1	143	0	1.01235	70s - 80s	0	1	1	0	0	0	0	0	0
DS457	42	0	0.72	2.078	60.22	74.081	182.742	9850	3770	0.0188829	-1.72393	0	0.00141	129.604	6985.82	2673.76	0	4.3	10.2	0.931	1.64	3.2	85	0.056	0.14	19.6	1.3	0.51	202	133	59	56	5.5	141	0.397	0.27284	40s	0	0	0	0	0	1	0	0	0	0
DS462	61	0	0.02	0.5	4.915	2.5	5	266.163	155.011	0.0191201	-1.71851	0	0.00099	5.05051	268.852	156.577	56.8	23	46.7	1.32	1.15	2.62	83	0.058	0.15	11	4.6	0.89	244	139	54	94	4.8	99	1.61	0.942716	60s	0	0	0	1	0	1	0	0	0	0
DS227	56	0	0.02	0.5	2.787	2.5	5	262.124	91.931	0.0194147	-1.71187	0	0.00163	3.06748	160.812	56.3994	0	0	0	1.7	1.25	3.65	106	0.066	0.15	6.9	5.6	2.09	179	79	394	37	7.1	163	0.508	1.46568	50s	0	1	0	1	0	0	1	1	1	0
DS4	58	1	0.17	0.5	13.341	27.667	44.024	2110	571.132	0.0212361	-1.67293	0	0.00036	122.289	5861.11	1586.48	0.25	16.4	61	2.34	1.27	2.52	83	0.058	0.139	12.5	3.9	1.31	159	82	119	54	5	36	0	0.799259	50s	0	0	0	0	0	0	0	0	0
DS406	38	1	0.02	0.5	1.188	2.5	5	234.378	125.053	0.021713	-1.66328	0	0.00112	4.46429	209.266	111.654	627	17	5.8	3.1	1.49	3.55	94	0.059	0.12	22.2	5.2	1.72	181	91	151	69	5.5	112	0	1.20691	20s - 30s	0	0	0	0	0	0	1	0	0
DS382	63	1	0.02	0.5	3.14	10.966	5	218.348	202.344	0.0233071	-1.63251	0	0.00026	19.2308	839.8	778.246	358	6	6.3	3.27	1.38	2.46	81	0.054	0.136	15.1	2.9	0.91	216	131	48	75	6.1	26	0	0.58	60s	0	0	0	0	0	1	0	0	1
DS230	62	1	0.02	0.5	4.439	7.334	5	212.017	76.195	0.0240031	-1.61973	0	0.00065	7.69231	326.18	117.223	0.25	21.5	56.9	1.83	1.36	2.97	95	0.06	0.133	11.9	6.6	1.58	218	140	180	55	6.3	65	0	1.54815	60s	0	0	0	1	0	1	1	0	1
DS284	50	0	0.02	0.5	0.5	2.5	5	197.77	152.286	0.0257322	-1.58952	0	0.00198	2.52525	99.8838	76.9121	0	0	0	4.44	1.16	3.19	94	0.056	0.133	23.2	3.7	1.09	208	138	165	37	7.1	198	0.593	0.858765	50s	0	0	0	0	0	1	1	1	1	0
DS58	51	0	0.07	0.5	2.493	17.03	17.302	683.138	888.015	0.0257784	-1.58874	0	0.00067	25.8239	1019.61	1325.4	0	0	0	1.7	1.6	2.27	84	0.053	0.119	8.7	4.8	1.73	186	75	167	86	5.1	67	0.867	0.995556	50s	0	0	0	1	0	0	1	0	0	0
DS41	49	0	0.04	0.5	1.627	2.5	10.558	411.703	143.876	0.0261015	-1.58333	0	0.0008	13.1975	514.629	179.845	0	0	0	3.09	1.28	3.07	149	0.085	0.215	0.5	21.8	5.07	158	47	433	32	6.2	80	5.31	8.02025	40s	1	1	1	1	0	0	1	1	0	1
DS193	44	0	0.02	0.5	1.377	2.5	5	191.196	268.789	0.026617	-1.57484	0	0.00177	2.82486	108.02	151.858	0	0	0	4.62	1.42	3.67	89	0.055	0.128	20.1	4.9	1.62	198	117	238	44	7.7	177	1.3	1.07679	40s	0	0	0	0	0	0	1	0	1	0
DS330	55	0	0.02	0.5	1.851	2.5	5	185.615	151.391	0.0274173	-1.56198	0	0.0015	3.33333	123.743	100.927	0	0	0	1.19	1.12	2.77	107	0.06	0.147	22.6	6.4	1.55	184	112	98	58	6.8	150	2.05	1.69086	50s	0	0	0	0	0	0	0	0	0	0
DS23	64	0	0.05	0.5	17.214	43.669	13.129	482.991	474.067	0.0276669	-1.55804	0	0.00277	4.73971	174.365	171.143	0	0	0	1.86	1.44	3.64	90	0.054	0.128	21.8	7.9	1.77	179	98	101	65	5.9	277	0.64	1.75556	60s	0	0	0	0	0	0	0	0	0	0
DS173	36	1	0.02	0.5	5.006	21.035	5	176.196	160.333	0.0288829	-1.53936	0	0.00062	8.06452	284.187	258.602	0.25	31.4	73.9	4.81	1.08	2.69	122	0.064	0.146	16.5	31.9	5.58	208	129	143	52	9.9	62	0	9.60938	20s - 30s	0	0	0	0	0	1	0	0	1
DS61	41	0	0.08	0.5	13.422	2.5	20.553	718.834	94.81	0.0291014	-1.53609	0	0.00054	38.0611	1331.17	175.574	69.9	24.9	39.4	1.6	1.15	2.59	77	0.056	0.142	26.1	2	0.67	217	121	77	90	3.9	54	1.74	0.380247	40s	0	0	0	0	0	1	0	0	0	0
DS29	50	1	0.41	0.5	9.154	63.935	104.876	3290	4010	0.032445	-1.48885	0	0.00067	156.531	4910.45	5985.07	0.25	27	56.6	1.88	1.13	2.67	145	0.073	0.187	11.5	5.3	1.69	236	145	124	64	6.8	67	0	1.89753	50s	1	1	1	1	0	1	0	0	1
DS390	64	0	0.02	0.5	5.148	11.114	5	154.774	128.346	0.0328806	-1.48306	0	0.00175	2.85714	88.4423	73.3406	0	2.6	2.5	1.79	1.55	3.49	90	0.056	0.132	28.8	11.8	2.83	168	109	100	42	5.9	175	2.01	2.62222	60s	0	0	0	0	0	0	0	0	0	0
DS86	65	1	0.02	0.5	3.101	5.229	5	154.537	100.624	0.032931	-1.4824	0	0.00049	10.2041	315.382	205.355	0.25	40.1	94.3	2.75	1.24	2.59	90	0.056	0.125	10.6	8.9	2.46	263	179	221	38	6.1	49	0	1.97778	60s	0	0	0	1	1	1	1	1	1
DS65	46	0	0.07	0.5	2.49	2.5	18.493	567.578	231.016	0.0331627	-1.47935	0	0.00043	43.007	1319.95	537.247	2.5	19.1	48.9	1.5	1.28	2.73	115	0.067	0.164	14.4	7.1	1.51	236	146	59	70	4.8	43	0.551	2.01605	40s	0	1	0	1	0	1	0	0	0	0
DS440	38	0	0.02	0.5	1.355	2.5	5	145.767	102.479	0.0349123	-1.45702	0	0.00146	3.42466	99.8404	70.1911	148.7	2.6	3.5	2.24	0.993	2.99	95	0.053	0.114	26.8	6.7	1.47	237	163	100	53	5.2	146	1.16	1.5716	20s - 30s	0	0	0	0	0	1	0	0	0	0
DS283	47	1	0.02	0.5	2.221	2.5	5	144.456	75.115	0.0352291	-1.4531	0	0.001	5	144.456	75.115	309	7.4	3.6	2.5	1.25	3.11	90	0.052	0.134	15.7	2	0.95	137	66	46	63	5.3	100	0	0.444444	40s	0	0	0	0	0	0	0	0	0
DS5	49	1	0.23	0.5	63.777	85.462	58.786	1622.32	434.616	0.0368812	-1.4332	0	0.00096	61.2354	1689.92	452.725	0.25	25	51.6	0.93	1.37	3.2	89	0.057	0.142	18.3	3.6	0.84	279	187	45	77	3.4	96	0	0.791111	40s	0	0	0	0	1	1	0	0	0
DS17	68	0	0.05	0.5	4.194	2.5	12.155	332.73	52.797	0.0371818	-1.42967	0	0.00166	7.32229	200.44	31.8054	0	0	0	1.71	1.45	2.88	84	0.055	0.133	19.4	1.6	0.92	203	122	73	65	6.6	166	0.859	0.331852	60s	0	0	0	0	0	1	0	0	0	0
DS68	45	0	0.6	0.5	32.725	31.103	153.588	4150	1459.95	0.0376684	-1.42402	0	0.00144	106.658	2881.94	1013.86	0	6.3	5.3	0.796	1.12	2.73	117	0.059	0.141	21.7	7.4	2.08	201	116	159	69	7.9	144	1.26	2.13778	40s	0	0	0	0	0	0	1	0	1	0
DS43	36	0	0.1	0.5	2.653	2.5	26.319	709.024	311.465	0.0377812	-1.42272	0	0.00062	42.45	1143.59	502.363	0	0	0	1.85	1.16	3.4	95	0.057	0.14	22.8	2.6	1.15	211	132	119	59	7	62	0.742	0.609877	20s - 30s	0	0	0	0	0	1	0	0	0	0
DS115	55	1	0.02	0.5	1.375	2.5	5	132.084	161.145	0.038529	-1.41421	1	0.00146	3.42466	90.4685	110.373	228.2	2.7	2.7	1.37	1.02	2.93	93	0.051	0.134	9.9	6.2	1.34	171	89	68	69	2.5	146	0	1.4237	50s	0	0	0	1	0	0	0	0	0
DS75	62	1	0.02	0.5	2.239	2.5	5	125.717	63.913	0.0404803	-1.39276	1	0.00082	6.09756	153.313	77.9427	0.25	15.1	20.5	2.79	1.28	2.87	93	0.06	0.138	20.1	2.6	0.99	219	146	105	49	5	82	0	0.597037	60s	0	0	0	0	0	1	0	0	0
DS100	39	0	0.93	1.583	31.345	115.088	236.475	5870.27	4959.55	0.041001	-1.38721	1	0.00155	152.565	3787.27	3199.71	0	0	0	1.13	1.38	3.5	89	0.056	0.129	22.9	3.7	0.99	220	105	380	41	8.2	155	1.66	0.813086	20s - 30s	0	0	0	0	0	0	1	0	1	0
DS301	39	1	2.7	5.281	54.167	100.145	687.066	16900	9010	0.0413789	-1.38322	1	0.00049	1402.18	34489.8	18387.8	38.1	3.9	7.2	3.2	1.01	2.34	83	0.055	0.154	17.7	4.3	0.91	214	118	126	85	3.7	49	0	0.881235	20s - 30s	0	0	0	0	0	0	0	0	0
DS69	51	0	0.1	0.5	0.5	6.091	24.928	569.705	520.4	0.0445353	-1.3513	1	0.00066	37.7697	863.189	788.485	2.5	26.3	55.7	1.85	1.38	3.24	77	0.053	0.135	23.8	7.5	1.69	233	153	173	50	4.6	66	0	1.42593	50s	0	0	0	0	0	1	1	0	0	0
DS322	57	0	0.02	0.5	0.5	11.828	5	113.647	319.873	0.0447795	-1.34892	1	0.00127	3.93701	89.4858	251.869	0	0	0	1.31	1.51	4.03	100	0.057	0.104	23.7	11.8	2.74	241	140	355	39	9.5	127	0	2.91358	50s	0	0	0	0	0	1	1	1	1	0
DS199	49	1	0.29	2.059	6.504	12.993	73.859	1540	673.704	0.0488146	-1.31145	1	0.00071	104.027	2169.01	948.879	0.25	7.9	14.3	2.01	1.11	2.69	79	0.051	0.112	11.7	4.9	1.96	219	20	1473	27	6	71	0	0.955802	40s	0	0	0	1	0	0	1	1	1
DS160	64	0	0.42	5.187	17.649	138.88	106.006	2120	2570	0.0508935	-1.29334	1	0.00289	36.6803	733.564	889.273	0	0	0	1.59	1.33	2.82	84	0.058	0.135	14.6	4.9	1.42	202	114	281	37	5.6	289	0.781	1.0163	60s	0	0	0	1	0	0	1	1	0	0
DS152	55	1	0.31	2.273	38.724	116.593	77.913	1469.93	1239.77	0.0539487	-1.26802	1	0.001	77.913	1469.93	1239.77	0.25	46.4	125.8	6.49	1.07	2.75	91	0.057	0.145	13.6	4.3	1.04	199	101	92	85	4.4	100	0	0.966173	50s	0	0	0	0	0	0	0	0	0
DS121	38	1	0.02	0.5	1.768	5.368	5	93.984	56.018	0.0541481	-1.26642	1	0.00125	4	75.1872	44.8144	73.3	4	7.7	0.799	1.4	2.76	94	0.055	0.142	18.3	2.4	1.06	201	119	24	74	3.8	125	0	0.557037	20s - 30s	0	0	0	0	0	0	0	0	0
DS56	31	0	0.1	0.5	1.512	2.5	26.518	486.066	238.393	0.0555281	-1.25549	1	0.0019	13.9568	255.824	125.47	2.5	34.6	67.5	0.738	1.34	2.44	85	0.058	0.16	22.9	2	0.9	145	82	72	47	4.4	190	1.79	0.419753	20s - 30s	0	0	0	0	0	0	0	0	0	0
DS259	62	0	0.02	0.5	3.264	7.902	5	90.482	68.094	0.0562439	-1.24992	1	0.0011	4.54545	82.2564	61.9036	0	7.1	24.3	1.36	1.08	3.26	90	0.058	0.118	18.4	9.1	2.4	181	115	103	50	7	110	1.68	2.02222	60s	0	0	0	0	0	0	0	0	0	0
DS33	49	1	0.07	0.5	1.763	7.204	17.181	309.97	319.452	0.0564152	-1.2486	1	0.00094	18.2777	329.755	339.843	0.25	26.1	51.6	3.33	1.3	2.9	83	0.055	0.14	21.7	3.4	1.08	224	150	81	60	5.1	94	0	0.69679	40s	0	0	0	0	0	1	0	0	0
DS326	46	1	4.96	10.564	33.795	79.574	1260	21000	9360	0.0610687	-1.21418	1	0.00067	1880.6	31343.3	13970.1	0.25	37.3	66.2	1.26	1.67	3.35	92	0.056	0.134	14.7	3.7	1.18	235	115	101	110	5.8	67	0	0.840494	40s	0	0	0	0	0	0	0	0	1
DS163	61	0	0.02	0.5	1.345	2.5	5	83.201	29.614	0.0611658	-1.21349	1	0.00123	4.06504	67.6431	24.0764	0	0	0	0.852	1.36	3.5	99	0.056	0.125	10.4	8.1	2.08	171	91	149	63	5.2	123	0.673	1.98	60s	0	0	0	1	0	0	0	0	0	0
DS204	36	1	2.99	24.299	15.984	51.235	760.107	12600	7750	0.0614005	-1.21183	1	0.00094	808.624	13404.3	8244.68	58.9	35.6	40.9	3.13	1.22	2.93	89	0.059	0.127	11.4	3.4	1.1	204	115	88	74	5.6	94	0	0.74716	20s - 30s	0	0	0	1	0	0	0	0	1
DS165	66	0	1.96	3.113	48.388	239.324	499.072	8260	11100	0.0614965	-1.21115	1	0.001	499.072	8260	11100	0	10.5	15.4	2.93	1.27	2.74	96	0.059	0.155	25.3	7.6	1.9	167	108	100	40	6.9	100	0.459	1.80148	60s	0	0	0	0	0	0	0	0	0	0
DS174	52	0	1.08	9.561	70.292	125.346	274.634	4500	2630	0.0621168	-1.20679	1	0.00089	308.578	5056.18	2955.06	0	10.7	12.8	3.8	1.76	2.69	91	0.067	0.16	17.6	1.5	0.64	131	64	45	57	6.3	89	0.553	0.337037	50s	0	1	0	0	0	0	0	0	0	0
DS389	60	0	1.38	10.067	38.123	89.296	351.974	5310	2950	0.0674658	-1.17092	1	0.00082	429.237	6475.61	3597.56	0	0	0	1.78	1.19	3.51	116	0.06	0.13	9	19.3	3.28	181	103	159	52	6.9	82	0	5.5279	60s	0	0	0	1	0	0	1	0	0	0
DS117	83	0	0.18	1.422	6.633	30.477	46.751	682.604	791.362	0.0697091	-1.15671	1	0.00066	70.8348	1034.25	1199.03	0	3.1	2.1	4.66	1.66	4.49	88	0.059	0.128	11.1	4.6	1.44	243	167	78	61	4.4	66	1.33	0.999506	70s - 80s	0	0	0	1	0	1	0	0	0	0
DS408	59	1	1.51	8.933	59.646	107.467	383.547	4750	3700	0.082185	-1.08521	1	0.00151	254.005	3145.7	2450.33	122.2	7.1	4.4	1.1	1.3	2.95	88	0.054	0.129	13.9	5.2	1.44	177	108	62	64	3.3	151	0	1.12988	50s	0	0	0	0	0	0	0	0	0
DS154	32	0	7.59	7.303	55.143	36.499	1930.35	23700	4090	0.0829001	-1.08144	1	0.00088	2193.58	26931.8	4647.73	0	11.2	20	8.46	1.4	2.78	93	0.06	0.133	19.9	5	1.72	186	94	90	66	6.2	88	1.4	1.14815	20s - 30s	0	0	0	0	0	0	0	0	0	0
DS9	51	0	0.06	0.5	1.567	2.5	14.377	165.297	134.221	0.088526	-1.05293	1	0.00161	8.92981	102.669	83.3671	0	0	0	6.59	0.9	2.63	96	0.055	0.131	18.9	7	2.06	260	171	300	37	6	161	0.696	1.65926	50s	0	0	0	0	1	1	1	1	0	0
DS78	39	0	0.99	2.639	9.986	18.221	252.887	2710	1120	0.0949784	-1.02238	1	0.00127	199.124	2133.86	881.89	0	0	0	0.54	1.17	2.66	112	0.053	0.165	17.6	2.8	1.01	225	101	61	115	7.1	127	5.46	0.774321	20s - 30s	0	0	1	0	0	0	0	0	1	1
DS57	63	0	1.41	0.5	24.34	104.937	358.605	3810	3510	0.0957985	-1.01864	1	0.00052	689.625	7326.92	6750	0	0	0	1.88	1.07	2.85	85	0.052	0.16	12.2	1.1	0.56	180	94	54	74	6.2	52	0.963	0.230864	60s	0	0	0	1	0	0	0	0	0	0
DS381	69	0	13.38	37.143	25.592	85.795	3400	35300	2430	0.0980329	-1.00863	1	0.0004	8500	88250	6075	0	6.6	5.6	3.14	1.26	2.82	103	0.061	0.172	15.1	7.7	1.63	158	100	64	44	3.6	40	0	1.95827	60s	0	0	1	0	0	0	0	0	0	0
DS51	50	1	0.84	0.5	6.295	10.94	212.936	2159.87	933.645	0.100343	-0.998512	1	0.00068	313.141	3176.28	1373.01	0.25	0.8	1.4	6.26	1.15	2.79	84	0.053	0.137	24.7	4.6	1.39	166	50	57	101	4.5	68	0	0.954074	50s	0	0	0	0	0	0	0	0	0
DS81	54	1	2.06	1.802	20.82	87.492	524.839	4950	4590	0.107917	-0.966912	1	0.00073	718.958	6780.82	6287.67	94.9	2.2	2.2	0.975	1.17	2.42	84	0.051	0.137	15.5	5	1.33	245	159	44	76	4.1	73	0	1.03704	50s	0	0	0	0	0	1	0	0	0
DS10	79	1	1.47	0.5	16.668	82.569	372.419	3480	3790.31	0.108923	-0.96288	1	0.0023	161.921	1513.04	1647.96	261	38.5	10.2	1.45	1.4	3.34	91	0.057	0.155	26.9	4.1	0.8	188	89	47	95	3.5	230	0	0.921235	70s - 80s	0	0	0	0	0	0	0	0	0
DS339	62	1	2.48	5.23	32.9	62.9	630.396	5830	3120	0.110056	-0.958388	1	0.00157	401.526	3713.38	1987.26	186.2	11.5	17.3	2.82	0.912	2.46	81	0.052	0.127	16.4	6.7	1.66	232	155	119	49	4.3	157	0	1.34	60s	0	0	0	0	0	1	0	0	0
DS48	47	1	0.29	0.5	1.629	2.5	74.575	614.068	160.448	0.123607	-0.907956	1	0.00059	126.398	1040.79	271.946	0.25	19.4	44.3	2.19	1.08	2.84	95	0.072	0.174	14.8	4	1.06	162	79	49	72	3.8	59	0	0.938272	40s	0	1	1	0	0	0	0	0	0
DS452	64	0	0.9	3.062	4.337	11.873	228.546	1820	1110	0.127811	-0.89343	1	0.00211	108.316	862.559	526.066	0	0	0	1.16	1.24	3.22	82	0.055	0.118	21.2	10.4	2.17	116	65	62	40	3.5	211	1.25	2.10568	60s	0	0	0	0	0	0	0	0	0	0
DS55	63	0	0.27	0.5	3.079	8.301	69.773	548.184	353.543	0.129547	-0.887572	1	0.00115	60.6722	476.682	307.429	0	0	0	3.4	1.38	3.02	107	0.055	0.123	12.8	2.6	1.42	177	102	189	50	5.7	115	0	0.686914	60s	0	0	0	1	0	0	1	0	0	0
DS120	65	1	2.39	3.105	4.645	13.436	607.288	4320	2310	0.14308	-0.844422	1	0.00091	667.349	4747.25	2538.46	181.7	5.5	4.9	5.48	0.997	2.71	88	0.054	0.123	17.5	3.4	1.23	166	94	59	61	4.6	91	0	0.738765	60s	0	0	0	0	0	0	0	0	0
DS146	44	0	1	5.17	5.276	8.376	255.409	1810	676.074	0.143623	-0.842775	1	0.00176	145.119	1028.41	384.133	0	0	0	1.14	1.31	3.53	92	0.053	0.122	21.1	5.3	1.67	204	97	107	89	3.9	176	0.946	1.20395	40s	0	0	0	0	0	0	0	0	0	0
DS425	52	0	0.48	6.457	4.582	5.949	123.261	830.488	345.089	0.151064	-0.82084	1	0.00063	195.652	1318.23	547.76	35.9	13.2	19.3	3.37	1.02	2.13	74	0.055	0.154	12.7	0.7	0.33	201	115	68	73	3.9	63	0.321	0.127901	50s	0	0	0	1	0	0	0	0	0	0
DS345	39	1	25.81	94.016	269	457.537	6560	40100	22900	0.166505	-0.778573	1	0.00068	9647.06	58970.6	33676.5	0.25	22.6	54	1.97	1.42	3.22	132	0.065	0.175	10.1	12.5	2.41	213	144	121	51	5.3	68	0	4.07407	20s - 30s	1	1	1	1	0	1	0	0	0
DS97	41	0	5	15.916	136.392	353.958	1270	7459.74	4180	0.17328	-0.761252	1	0.00244	520.492	3057.27	1713.11	0	0	0	1.22	1.48	2.92	112	0.063	0.131	12.7	4.5	1.82	202	119	139	56	6.9	244	0.706	1.24444	40s	0	0	0	1	0	0	0	0	0	0
DS306	49	1	5.35	9.674	11.812	56.886	1360	7630	5430	0.181419	-0.741318	1	0.00143	951.049	5335.66	3797.2	143	6.1	7.4	0.606	1.18	3.02	101	0.051	0.135	17.6	2.4	1.55	152	79	56	66	4.4	143	0	0.598519	40s	0	0	0	0	0	0	0	0	0
DS206	70	0	2.36	13.017	10.341	29.509	598.897	3340	1350	0.182504	-0.738727	1	0.00037	1618.64	9027.03	3648.65	0	0	0	1.1	1.32	2.89	94	0.059	0.14	22.7	9.3	1.38	192	111	88	65	5.8	37	1.12	2.15852	70s - 80s	0	0	0	0	0	0	0	0	0	0
DS399	53	0	0.36	4.286	12.386	35.521	92.582	509.422	535.969	0.184976	-0.732884	1	0.00217	42.6645	234.757	246.99	0	2.4	3.1	2.78	1.26	2.95	81	0.054	0.135	28.2	2.3	0.76	206	120	49	72	5.5	217	2.16	0.46	50s	0	0	0	0	0	1	0	0	0	0
DS14	29	1	0.54	0.5	4.521	9.896	137.204	741.62	598.144	0.188301	-0.725147	1	0.00039	351.805	1901.59	1533.7	0.25	28.8	56.8	2.25	1.39	3.09	103	0.061	0.142	4.7	5.2	1.3	159	79	64	64	3.7	39	0	1.32247	20s - 30s	0	0	0	1	0	0	0	0	0
DS450	54	0	1.03	58.068	341	332.922	262.432	1340	636.085	0.199333	-0.700421	1	0.00265	99.0309	505.66	240.032	73.6	3.2	4.5	0.863	1.46	2.62	83	0.057	0.137	17.9	3	0.84	252	177	50	58	4	265	3.92	0.614815	50s	0	0	0	0	1	1	0	0	0	1
DS225	45	0	1.22	3.535	9.994	20.452	309.575	1570	865.726	0.200694	-0.697466	1	0.00106	292.052	1481.13	816.723	0	0	0	3.89	1.22	3.17	85	0.053	0.116	17.2	5.1	1.96	189	115	151	48	3.7	106	0.384	1.07037	40s	0	0	0	0	0	0	1	0	0	0
DS466	73	0	6.5	9.342	19.744	48.598	1651.49	8090	2770	0.207776	-0.682404	1	0.00169	977.215	4786.98	1639.05	0	5	7.9	1.16	1.24	2.94	100	0.059	0.121	32	3.9	1.74	231	96	458	40	8.1	169	0.909	0.962963	70s - 80s	0	0	0	0	0	0	1	0	1	0
DS282	58	1	1.73	3.569	9.079	2.5	440.115	2140	300.25	0.209324	-0.67918	1	0.00094	468.207	2276.6	319.415	51.6	2.2	7.7	1.24	1.28	2.78	84	0.054	0.143	22.4	2.7	0.88	171	93	45	74	3.3	94	0	0.56	50s	0	0	0	0	0	0	0	0	0
DS456	35	0	2.96	70.442	74.805	145.558	751.866	3580	3030	0.213759	-0.670075	1	0.00147	511.473	2435.37	2061.22	0	0	0	1.33	1.36	3.28	96	0.052	0.126	13.7	7.2	1.96	255	154	155	72	7.3	147	2.89	1.70667	20s - 30s	0	0	0	1	1	1	1	0	1	0
DS52	48	1	0.1	0.5	2.312	2.5	25.322	119.131	62.644	0.216342	-0.664859	1	0.00134	18.897	88.9037	46.7493	47.4	8.3	5.8	1.15	1.08	2.64	83	0.055	0.143	25.7	2.2	0.52	214	135	41	73	4.9	134	0	0.450864	40s	0	0	0	0	0	1	0	0	0
DS141	71	1	0.41	1.657	5.744	29.215	104.103	480.643	752.096	0.220449	-0.656692	1	0.00028	371.796	1716.58	2686.06	0.25	45.1	77.2	1.5	1.09	2.24	89	0.057	0.147	14.3	1.3	0.53	307	188	70	100	5.1	28	0	0.285679	70s - 80s	0	0	0	0	1	1	0	0	0
DS289	67	0	1.28	11.201	26.055	44.36	325.456	1470	686.317	0.225342	-0.647158	1	0.00093	349.953	1580.65	737.975	0	0	0	1.88	0.916	2.59	104	0.057	0.135	29.1	5	1.73	184	97	221	54	6.6	93	0	1.28395	60s	0	0	0	0	0	0	1	0	0	0
DS454	50	0	8.69	8.047	56.278	65.469	2210	9910.12	3290	0.226976	-0.644019	1	0.00065	3400	15246.3	5061.54	0	5.5	7.7	2.03	1.14	3.38	120	0.061	0.135	15.8	7.6	2.22	164	98	92	48	5.6	65	1.28	2.25185	50s	0	0	0	0	0	0	0	0	0	0
DS108	44	0	14.67	16.826	128.852	303.347	3730	15600	10500	0.243361	-0.613748	1	0.00085	4388.24	18352.9	12352.9	22.7	4.1	4.9	1.03	1.09	3.35	91	0.058	0.132	20.8	4.1	1.36	162	70	271	61	6.3	85	1	0.921235	40s	0	0	0	0	0	0	1	0	0	0
DS363	70	1	13.26	70.7	25.723	73.555	3370	13300	6190	0.257897	-0.588554	1	0.00115	2930.43	11565.2	5382.61	0.25	20.2	49.4	0.777	1.5	2.47	103	0.058	0.136	14.2	4.1	1.79	203	115	115	71	5.1	115	0	1.04272	70s - 80s	0	0	0	0	0	0	0	0	0
DS403	48	1	3.56	22.772	21.694	73.704	905.054	3540	2949.98	0.260219	-0.584661	1	0.00033	2742.59	10727.3	8939.32	0.25	45.9	98.1	2.06	1.18	3.22	86	0.054	0.157	15.9	3.5	1.2	226	121	78	90	5.1	33	0	0.74321	40s	0	0	0	0	0	1	0	0	0
DS290	67	0	2.73	10.104	11.571	69.631	694.141	2700	2410	0.261668	-0.582249	1	0.00073	950.878	3698.63	3301.37	0	0	0	1.6	1.26	3.44	92	0.057	0.135	22.5	4	1.23	164	88	100	55	5.9	73	0	0.908642	60s	0	0	0	0	0	0	0	0	0	0
DS104	46	0	3.52	21.685	14.874	53.924	893.848	3400	2050	0.267579	-0.572548	1	0.0007	1276.93	4857.14	2928.57	0	0	0	0.814	1.39	3.05	183	0.068	0.2	2.1	9.1	2.67	230	118	428	42	6.3	70	1.11	4.11185	40s	1	1	1	1	0	0	1	0	0	0
DS11	48	0	0.06	0.5	2.337	30.658	14.207	53.305	115.302	0.27127	-0.566598	1	0.00138	10.2949	38.6268	83.5522	0	0	0	2.63	1.33	3.24	95	0.06	0.121	15	7.6	1.71	289	160	512	44	8.5	138	6.73	1.78272	40s	0	0	0	1	1	1	1	0	1	1
DS87	61	0	1.02	10.934	3.679	15.201	259.035	914.407	620.817	0.288328	-0.540114	1	0.0016	161.897	571.504	388.011	0	2.5	3.6	0.64	1.51	3.23	89	0.054	0.12	33.5	3.9	1.51	197	107	203	57	6.8	160	1.26	0.857037	60s	0	0	0	0	0	0	1	0	0	0
DS47	72	0	0.08	0.5	2.113	2.5	19.198	66.876	45.802	0.292182	-0.534347	1	0.00027	71.1037	247.689	169.637	0	9	7.2	1.92	1.35	3.07	83	0.055	0.141	29.3	8	2.34	175	97	43	71	7.8	27	0.912	1.63951	70s - 80s	0	0	0	0	0	0	0	0	1	0
DS50	44	1	0.88	0.5	2.514	8.698	222.916	759.28	687.763	0.298818	-0.524593	1	0.00052	428.685	1460.15	1322.62	0.25	29.2	40.1	1.41	1.05	1.91	89	0.054	0.125	14.8	1.8	0.89	198	100	54	88	3.6	52	0	0.395556	40s	0	0	0	0	0	0	0	0	0
DS298	52	1	2.78	8.533	23.783	36.742	707.231	2380	1160	0.302449	-0.519348	1	0.00213	332.033	1117.37	544.601	0.25	21.3	46.8	0.924	1.23	2.7	101	0.061	0.138	18.7	4	1.27	154	88	64	48	5.8	213	0	0.997531	50s	0	0	0	0	0	0	0	0	1
DS404	55	0	1.01	0.5	8.373	23.313	257.462	860.683	554.313	0.304465	-0.516463	1	0.00097	265.425	887.302	571.457	0	7.1	5	1.14	0.905	2.54	125	0.061	0.139	1.6	4.8	2.1	175	76	150	81	4.8	97	0	1.48148	50s	0	0	0	1	0	0	1	0	0	0
DS171	47	1	6.45	54.905	43.172	164.179	1640	5190	3970	0.321621	-0.492656	1	0.00032	5125	16218.8	12406.2	0.25	32	72.5	0.809	1.64	3.35	98	0.058	0.13	18.8	4.7	1.5	181	104	71	63	5.1	32	0	1.13728	40s	0	0	0	0	0	0	0	0	0
DS368	68	0	7.51	53.532	52.478	128.955	1910	5940	3250	0.327276	-0.485086	1	0.00038	5026.32	15631.6	8552.63	0	0	0	2.28	1.21	3.46	107	0.055	0.142	20	6	2.18	207	114	76	76	6.7	38	0	1.58519	60s	0	0	0	0	0	0	0	0	0	0
DS123	42	0	4.41	18.949	30.679	43.505	1120	3430	1570	0.332347	-0.478409	1	0.00042	2666.67	8166.67	3738.1	19.6	5.8	8.5	0.96	1.57	3.01	106	0.076	0.175	14.5	4	1.35	169	108	154	36	5.9	42	3.08	1.04691	40s	0	1	1	1	0	0	1	1	0	0
DS16	43	1	0.24	0.5	1.346	2.5	60.832	184.169	83.553	0.336189	-0.473417	1	0.00071	85.6789	259.393	117.68	0.25	31.4	64.4	1.15	1.25	2.93	89	0.06	0.136	13.5	3.1	1.13	223	147	66	58	5.4	71	0	0.681235	40s	0	0	0	0	0	1	0	0	0
DS293	69	0	2.63	17.4	8.429	35.271	667.606	2000	1110	0.339749	-0.468842	1	0.00139	480.292	1438.85	798.561	0	5.9	19.3	1.62	1.49	3.81	101	0.058	0.133	21.4	4.2	1.43	230	160	90	56	5.3	139	0.612	1.04741	60s	0	0	0	0	0	1	0	0	0	0
DS328	55	1	2.31	5.454	3.755	11.499	587.683	1747.03	737.888	0.342381	-0.465491	1	0.00041	1433.37	4261.06	1799.73	0.25	31.6	80.2	1.05	1.31	3.07	88	0.054	0.138	22.4	3.2	0.97	181	91	59	80	4.4	41	0	0.695309	50s	0	0	0	0	0	0	0	0	0
DS63	63	0	0.08	0.5	1.822	2.5	19.505	55.095	35.321	0.360331	-0.443299	1	0.00061	31.9754	90.3197	57.9033	0	5.9	7	1.21	1.31	3.52	101	0.055	0.136	16.8	5.4	2.4	172	104	115	50	6.9	61	0.397	1.34667	60s	0	0	0	0	0	0	0	0	0	0
DS128	55	1	2.24	9.004	35.97	122.508	569.789	1590	1900	0.364741	-0.438016	1	0.00069	825.781	2304.35	2753.62	0.25	19.4	59.2	3.07	1.15	2.66	90	0.054	0.143	13.4	4.2	1.12	199	108	64	78	3.5	69	0	0.933333	50s	0	0	0	0	0	0	0	0	0
DS278	60	1	2.27	0.5	13.454	39.276	576.352	1580	822.893	0.371277	-0.430302	1	0.0011	523.956	1436.36	748.085	0.25	30.1	65.1	2.77	1.22	3.32	92	0.06	0.155	19.1	4.2	1.02	190	98	38	89	3.3	110	0	0.954074	60s	0	0	0	0	0	0	0	0	0
DS54	61	0	0.17	0.5	1.044	7.552	44.348	119.303	152.842	0.378347	-0.42211	1	0.00252	17.5984	47.3425	60.6516	0	6	6.7	0.592	1.4	3.3	153	0.073	0.18	1.3	3.5	2.05	204	135	89	50	4.8	252	1.41	1.32222	60s	1	1	1	1	0	1	0	0	0	0
DS286	60	0	1.67	1.795	2.55	12.457	425.387	1110	904.208	0.390058	-0.408871	1	0.00079	538.465	1405.06	1144.57	0	0	0	1.41	1.32	3.49	84	0.055	0.128	30.7	6.8	2.06	231	148	210	50	6.3	79	0	1.41037	60s	0	0	0	0	0	1	1	0	0	0
DS228	47	0	6.65	16.699	6.667	36.058	1690	4040	2809.56	0.425768	-0.370827	1	0.00215	786.047	1879.07	1306.77	0	0	0	2.93	1.43	3.12	99	0.057	0.133	23.1	8	2.53	187	115	116	50	7.1	215	0.606	1.95556	40s	0	0	0	0	0	0	0	0	1	0
DS316	58	1	1.76	11.745	7.619	14.541	447.86	1050	507.846	0.434131	-0.36238	1	0.00068	658.618	1544.12	746.832	118.3	1.7	2.9	2.8	1.17	2.92	92	0.054	0.113	15	5.6	1.35	286	207	153	52	4.2	68	0	1.2721	50s	0	0	0	0	1	1	1	0	0
DS461	42	0	13.1	19.181	27.078	57.692	3330	7790	3760	0.435085	-0.361426	1	0.00069	4826.09	11289.9	5449.28	0	0	0	0.331	1.3	3.32	81	0.055	0.129	25.6	9	1.86	226	140	342	36	8.2	69	2.09	1.8	40s	0	0	0	0	0	1	1	1	1	0
DS169	43	1	49.97	33.189	82.138	224.572	12700	29200	15700	0.442678	-0.353912	1	0.0006	21166.7	48666.7	26166.7	0.25	35.2	84.5	1.81	1.25	2.71	78	0.062	0.141	16.6	2.5	1.02	162	92	87	54	5.3	60	0	0.481481	40s	0	0	0	0	0	0	0	0	0
DS44	53	1	0.51	0.5	1.618	9.515	128.445	266.211	374.593	0.491087	-0.308841	1	0.00073	175.952	364.673	513.141	0.25	22.2	31.9	0.0025	2.33	5.91	101	0.062	0.125	14.3	13.4	2.77	202	121	78	63	5.6	73	0	3.34173	50s	0	0	0	0	0	1	0	0	1
DS377	65	1	23.57	62.626	79.254	379.964	5990	12100	12200	0.503859	-0.297691	1	0.00179	3346.37	6759.78	6815.64	389.4	30.4	9.8	1.73	1.32	2.8	100	0.052	0.121	17.2	3.8	1.31	200	127	114	50	4.9	179	0	0.938272	60s	0	0	0	0	0	1	0	0	0
DS93	34	0	0.02	0.5	2.965	38.119	5	10	3070	0.508906	-0.293363	1	0.00073	6.84932	13.6986	4205.48	0	0	0	3.95	1.26	3.28	88	0.055	0.123	21.8	5.3	1.74	212	130	87	58	5.6	73	0.568	1.1516	20s - 30s	0	0	0	0	0	1	0	0	0	0
DS111	41	0	0.02	0.5	27.749	65.912	5	10	1340	0.508906	-0.293363	1	0.0017	2.94118	5.88235	788.235	0	9.1	20.5	0.641	1.41	3.19	82	0.057	0.129	21.3	2.4	0.85	205	121	171	50	7.8	170	19.8	0.485926	40s	0	0	0	0	0	1	1	0	1	1
DS127	73	0	0.02	0.5	70.7	114.049	5	10	2430.17	0.508906	-0.293363	1	0.00135	3.7037	7.40741	1800.13	0	0	0	1.45	1.2	2.97	90	0.055	0.129	27.9	3.8	1.13	193	103	72	74	5.8	135	2.12	0.844444	70s - 80s	0	0	0	0	0	0	0	0	0	0
DS200	42	0	0.02	0.5	60.442	131.349	5	10	4440	0.508906	-0.293363	1	0.00099	5.05051	10.101	4484.85	0	6.7	8.6	0.739	1.22	3.12	100	0.058	0.131	12.2	3.5	1.51	281	196	142	68	5.2	99	0.922	0.864198	40s	0	0	0	1	1	1	0	0	0	0
DS239	66	0	0.02	0.5	96.598	328.863	5	10	2110	0.508906	-0.293363	1	0.00101	4.9505	9.90099	2089.11	0	0	0	2.18	1.17	3.27	101	0.057	0.133	25.2	6.3	1.33	192	96	151	77	3.9	101	25.54	1.57111	60s	0	0	0	0	0	0	1	0	0	1
DS245	36	0	0.02	0.5	3.677	14.237	5	10	1170	0.508906	-0.293363	1	0.00162	3.08642	6.17284	722.222	0	5.7	8.5	2.94	1.27	2.97	94	0.056	0.14	15.2	4.4	1.51	178	99	95	58	6.1	162	3.22	1.02123	20s - 30s	0	0	0	0	0	0	0	0	0	0
DS285	52	0	0.02	0.5	65.721	197.101	5	10	4770	0.508906	-0.293363	1	0.00116	4.31034	8.62069	4112.07	0	0	0	2.11	1.47	3.32	97	0.055	0.142	17.3	2.3	0.73	173	88	114	64	6.2	116	2.28	0.550864	50s	0	0	0	0	0	0	0	0	0	0
DS287	60	0	0.02	0.5	10.982	15.98	5	10	759.237	0.508906	-0.293363	1	0.0008	6.25	12.5	949.046	0	5.3	9.7	4.71	1.11	2.93	93	0.054	0.145	17	2	0.75	175	93	70	67	3.9	80	1.83	0.459259	60s	0	0	0	0	0	0	0	0	0	0
DS315	63	0	0.02	0.5	10.714	35.961	5	10	763.166	0.508906	-0.293363	1	0.00189	2.6455	5.29101	403.792	0	0	0	1.45	1.28	2.83	89	0.057	0.113	13	12.8	3.01	171	96	237	44	6.4	189	0	2.81284	60s	0	0	0	1	0	0	1	0	0	0
DS356	81	0	0.02	0.5	34.925	62.912	5	10	734.521	0.508906	-0.293363	1	0.00212	2.35849	4.71698	346.472	0	0	0	2.54	1.16	3.45	93	0.059	0.148	32.4	6.1	2.09	198	122	274	34	7	212	0	1.40074	70s - 80s	0	0	0	0	0	1	1	1	0	0
DS374	74	0	0.02	0.5	24.347	52.832	5	10	1140	0.508906	-0.293363	1	0.00135	3.7037	7.40741	844.444	0	6.1	8	4.11	1.14	3.18	106	0.055	0.124	18.4	20.3	4.54	205	135	191	36	7.4	135	0.621	5.31309	70s - 80s	0	0	0	0	0	1	1	1	1	0
DS407	56	0	0.02	0.5	157.198	233.195	5	10	4730	0.508906	-0.293363	1	0.00105	4.7619	9.52381	4504.76	0	5.8	5.4	0.882	1.4	3.28	85	0.052	0.131	24.5	2.1	0.91	171	102	89	49	6.2	105	0	0.440741	50s	0	0	0	0	0	0	0	0	0	0
DS443	66	0	0.02	0.5	14.884	46.554	5	10	1080	0.508906	-0.293363	1	0.00034	14.7059	29.4118	3176.47	54.4	7.9	23.6	4.06	1.3	2.66	89	0.056	0.15	17	5.3	1.5	191	121	48	58	4.7	34	0.953	1.16469	60s	0	0	0	0	0	1	0	0	0	0
DS446	52	0	0.02	0.5	46.419	76.899	5	10	816	0.508906	-0.293363	1	0.00135	3.7037	7.40741	604.444	0	0	0	1.42	1.15	3.14	209	0.084	0.215	1.6	98.5	1.02	218	124	378	58	6.5	135	1.21	50.8309	50s	1	1	1	1	0	1	1	0	0	0
DS455	41	0	0.02	0.5	46.575	117.165	5	10	1280.18	0.508906	-0.293363	1	0.0013	3.84615	7.69231	984.751	0	4.8	8.1	3.31	1.7	3.11	91	0.056	0.125	28.2	11.6	2.82	185	104	117	65	6.7	130	0	2.60642	40s	0	0	0	0	0	0	0	0	0	0
DS468	41	0	0.02	0.5	32.336	123.982	5	10	2485.1	0.508906	-0.293363	1	0.00216	2.31481	4.62963	1150.51	0	12.3	18.4	0.897	1.44	3.42	93	0.056	0.128	20.4	2.5	0.93	198	134	40	55	4	216	0	0.574074	40s	0	0	0	0	0	1	0	0	0	0
DS105	67	1	0.02	0.5	18.849	45.837	5	10	1610	0.508906	-0.293363	1	0.00116	4.31034	8.62069	1387.93	0.25	22.8	51.7	0.698	1.13	2.97	83	0.057	0.128	30.6	4	1.35	212	141	72	54	4.3	116	0	0.819753	60s	0	0	0	0	0	1	0	0	0
DS140	54	1	0.02	0.5	22.217	33.842	5	10	783.869	0.508906	-0.293363	1	0.00115	4.34783	8.69565	681.625	0.25	40	84.8	1.8	1.29	2.4	98	0.059	0.138	16	13.7	2.5	179	105	107	51	6.2	115	0	3.31506	50s	0	0	0	0	0	0	0	0	1
DS143	49	1	0.02	0.5	118.72	443.432	5	10	4610	0.508906	-0.293363	1	0.00053	9.43396	18.8679	8698.11	0.25	22.5	77.4	2.56	1.17	2.64	95	0.058	0.156	23.5	2.7	1.23	229	136	51	84	4.8	53	0	0.633333	40s	0	0	0	0	0	1	0	0	0
DS166	58	1	0.02	0.5	23.529	85.361	5	10	2030	0.508906	-0.293363	1	0.00059	8.47458	16.9492	3440.68	0.25	36.9	108.6	3.01	1.15	2.43	77	0.057	0.146	18.1	3.2	0.86	194	104	63	77	3.6	59	0	0.608395	50s	0	0	0	0	0	0	0	0	0
DS197	36	1	0.02	0.5	23.067	2.5	5	10	2920	0.508906	-0.293363	1	0.00047	10.6383	21.2766	6212.77	0.25	35.6	132.9	1.66	1.22	2.5	99	0.057	0.164	9.8	4.8	1.13	205	106	36	87	2.3	47	0	1.17333	20s - 30s	0	0	0	1	0	0	0	0	0
DS220	68	1	0.02	0.5	8.446	35.256	5	10	742.042	0.508906	-0.293363	1	0.00043	11.6279	23.2558	1725.68	0.25	33	80.3	1.1	1.16	2.29	81	0.054	0.132	15.6	2.5	0.58	220	124	87	77	4.6	43	0	0.5	60s	0	0	0	0	0	1	0	0	0
DS232	64	1	0.02	0.5	23.007	48.821	5	10	1100	0.508906	-0.293363	1	0.00166	3.01205	6.0241	662.651	49.5	7.1	21.9	2.19	1.41	2.82	93	0.053	0.119	19.7	6.8	2.34	215	128	75	78	5.6	166	0	1.56148	60s	0	0	0	0	0	1	0	0	1
DS262	83	1	0.02	0.5	14.077	33.005	5	10	685.952	0.508906	-0.293363	1	0.00103	4.85437	9.70874	665.973	5.2	34.8	58.6	3.63	1.12	2.73	93	0.056	0.138	13	5.9	1.98	217	147	157	43	7.7	103	0.004	1.35481	70s - 80s	0	0	0	0	0	1	1	0	1
DS279	68	1	0.02	0.5	20.568	123.279	5	10	2490.46	0.508906	-0.293363	1	0.00078	6.41026	12.8205	3192.89	0.25	31.8	62.2	3.74	0.861	2.78	162	0.078	0.218	4.1	20.7	3.78	219	138	144	62	5.6	78	0	8.28	60s	1	1	1	1	0	1	0	0	1
DS299	46	1	0.02	0.5	42.773	145.573	5	10	8030	0.508906	-0.293363	1	0.00046	10.8696	21.7391	17456.5	0.25	30	71.1	3.35	1	2.69	87	0.053	0.137	22.7	2.4	0.78	186	87	71	83	3.6	46	0	0.515556	40s	0	0	0	0	0	0	0	0	0
DS395	31	1	0.02	0.5	17.054	60.577	5	10	1410	0.508906	-0.293363	1	0.00072	6.94444	13.8889	1958.33	71.9	3.8	7.3	2.57	1.2	2.38	93	0.057	0.153	14.5	1.9	0.46	224	142	61	71	3.8	72	0	0.436296	20s - 30s	0	0	0	0	0	1	0	0	0
DS203	52	1	3.04	9.819	29.848	52.165	773.246	1510	685.431	0.521205	-0.282992	1	0.00135	572.775	1118.52	507.727	156.8	3.2	4.1	1.66	1.18	2.58	82	0.055	0.149	13.6	2.7	0.82	137	61	32	72	4.3	135	0	0.546667	50s	0	0	0	0	0	0	0	0	0
DS149	34	1	7.55	19.18	16.422	49.427	1920	3620	2070	0.539834	-0.26774	1	0.00037	5189.19	9783.78	5594.59	0.25	51	70.7	2.42	1.1	3.3	83	0.054	0.153	19.4	4.1	1.27	188	125	54	51	4.1	37	0	0.840247	20s - 30s	0	0	0	0	0	1	0	0	0
DS110	41	1	13.3	23.926	14.486	25.713	3380	6149.67	3250	0.559413	-0.252267	1	0.00062	5451.61	9918.82	5241.94	0.25	22.5	46.5	5.62	1.17	3	88	0.056	0.13	15.5	2.7	0.97	211	123	122	61	5.5	62	0	0.586667	40s	0	0	0	0	0	1	0	0	0
DS453	58	0	9.28	33.016	17.839	26.112	2360	4170	1310	0.576028	-0.239557	1	0.0012	1966.67	3475	1091.67	0	5.1	13.2	1.03	1.54	3.26	81	0.057	0.12	24.5	9.7	2.57	185	105	225	49	7.6	120	0.581	1.94	50s	0	0	0	0	0	0	1	0	1	0
DS73	48	1	4.68	2.524	6.245	10.39	1190	2060	1170	0.587959	-0.230653	1	0.00109	1091.74	1889.91	1073.39	0.25	26.5	69.9	1.57	1.43	2.64	79	0.054	0.144	11.5	3	0.73	211	123	55	74	5.8	109	0	0.585185	40s	0	0	0	1	0	1	0	0	1
DS342	66	0	6.89	9.21	18.847	44.187	1750	2890	1910	0.616322	-0.210192	1	0.00246	711.382	1174.8	776.423	0	2.6	2.4	2.52	1.36	3.47	95	0.057	0.136	15.7	5	1.52	203	129	177	50	3.8	246	0.945	1.17284	60s	0	0	0	0	0	1	1	0	0	0
DS131	58	1	2.93	18.971	16.259	41.875	743.999	1180	699.084	0.641738	-0.192642	1	0.00153	486.274	771.242	456.918	40.4	11.1	9.3	0.95	1.27	3.32	88	0.058	0.134	12.8	4.9	1.12	198	113	60	65	4.4	153	0	1.06469	50s	0	0	0	0	0	0	0	0	0
DS327	34	0	22.98	26.536	12.576	70.359	5840	9180	10800	0.647497	-0.188762	1	0.00318	1836.48	2886.79	3396.23	0	0	0	2.12	1.09	3.47	108	0.059	0.135	20.9	9.6	2.03	165	90	140	51	5.6	318	1.53	2.56	20s - 30s	0	0	0	0	0	0	0	0	0	0
DS324	62	0	11.57	54.715	19.812	55.52	2940	4580	1770	0.653355	-0.184851	1	0.0016	1837.5	2862.5	1106.25	0	0	0	1.08	1.32	3.43	78	0.054	0.133	30.8	4.9	1.42	150	79	98	47	6.6	160	0	0.943704	60s	0	0	0	0	0	0	0	0	0	0
DS243	40	1	2.77	9.686	10.69	57.06	703.978	1070	1370	0.669642	-0.174157	1	0.00061	1154.06	1754.1	2245.9	45.8	10.5	19.7	2.59	1.18	3.18	97	0.054	0.131	12.6	4.7	1.21	170	98	79	57	3.4	61	0	1.12568	40s	0	0	0	0	0	0	0	0	0
DS237	67	1	12.35	53.899	14.035	57.485	3140	4700	2280	0.679985	-0.167501	1	0.00038	8263.16	12368.4	6000	0.25	38.8	82.5	1.09	1.1	3.03	88	0.057	0.133	19.4	4.7	1.51	269	186	112	62	4.7	38	0	1.02123	60s	0	0	0	0	1	1	0	0	0
DS162	76	1	2.98	26.495	11.292	39.402	756.332	1119.3	637.847	0.687756	-0.162566	1	0.00158	478.691	708.416	403.701	42.7	7.9	26.2	0.825	1.44	2.67	86	0.051	0.147	20.2	3	0.82	240	157	70	64	4.1	158	0	0.637037	70s - 80s	0	0	0	0	0	1	0	0	0
DS270	46	1	1.48	1.848	5.126	12.693	377.233	557.866	537.008	0.688252	-0.162253	1	0.00062	608.44	899.784	866.142	0.25	38.7	76.2	1.43	1.18	2.64	86	0.057	0.137	1.6	3.6	0.73	199	95	33	100	3.1	62	0	0.764444	40s	0	0	0	1	0	0	0	0	0
DS109	77	0	19.63	63.4	69.486	127.498	4990	7300	2750	0.695737	-0.157555	1	0.00087	5735.63	8390.8	3160.92	0	3.9	14.9	1.2	1.25	3.02	100	0.058	0.141	29.6	2.1	0.87	205	118	58	80	5.7	87	0.419	0.518519	70s - 80s	0	0	0	0	0	0	0	0	0	0
DS122	38	0	2.04	8.116	9.458	56.96	517.519	744.765	835.073	0.707252	-0.150426	1	0.00233	222.111	319.642	358.4	0	0	0	2.46	1.2	3.09	93	0.054	0.135	17.8	4.4	1.37	226	142	137	60	6.1	233	0.892	1.01037	20s - 30s	0	0	0	0	0	1	0	0	0	0
DS211	52	0	7.59	40.63	25.135	159.543	1930	2750	3100	0.714319	-0.146108	1	0.00222	869.369	1238.74	1396.4	0	0	0	0.761	1.28	2.61	156	0.069	0.185	4.8	9.6	2.28	232	133	297	40	5.7	222	0.328	3.69778	50s	1	1	1	1	0	1	1	0	0	0
DS39	47	0	1.69	0.5	1.264	2.5	428.954	603.266	427.825	0.723718	-0.140431	1	0.0022	194.979	274.212	194.466	0	0	0	2.35	0.998	3.25	105	0.057	0.122	18.6	29.8	4.29	226	136	382	40	6.9	220	0	7.72593	40s	0	0	0	0	0	1	1	0	0	0
DS119	72	1	9.76	62.179	78.161	155.504	2480	3460	2110	0.72953	-0.136957	1	0.00201	1233.83	1721.39	1049.75	0.25	37.8	86.9	5.71	1.23	2.63	92	0.06	0.171	31.4	4	1.26	273	159	70	103	5.1	201	0	0.908642	70s - 80s	0	0	1	0	1	1	0	0	0
DS400	43	0	1.53	3.307	4.489	6.693	389.995	511.776	208.826	0.775616	-0.110353	1	0.00208	187.498	246.046	100.397	0	15	14.8	0.631	1.29	3.48	92	0.059	0.139	38	5.4	1.78	187	100	161	57	7	208	0.663	1.22667	40s	0	0	0	0	0	0	1	0	0	0
DS420	46	0	3.77	2.783	2.607	5.461	957.006	1220	587.965	0.798403	-0.0977777	1	0.00022	4350.03	5545.45	2672.57	2.5	19.5	45.4	2	1.37	2.96	91	0.059	0.173	21.8	1.7	0.58	245	146	81	77	4.2	22	1.55	0.381975	40s	0	0	1	0	0	1	0	0	0	0
DS266	67	0	9.52	18.604	13.941	29.953	2420	2890	1640	0.852285	-0.069415	1	0.0011	2200	2627.27	1490.91	0	2.9	4.5	0.727	1.33	3.2	90	0.059	0.138	12.2	2	0.83	253	174	101	60	5.7	110	0	0.444444	60s	0	0	0	1	1	1	0	0	0	0
DS323	69	0	18.96	26.119	6.105	28.99	4820	5660	6750	0.866758	-0.062102	1	0.00117	4119.66	4837.61	5769.23	0	2.7	6.6	1.17	1.13	3.4	94	0.064	0.14	24.5	13.5	3.35	260	182	146	46	7.8	117	1.1	3.13333	60s	0	0	0	0	1	1	0	0	1	0
DS405	63	0	7.08	31.524	21.04	71.409	1800	1970	907.114	0.92998	-0.0315263	1	0.00113	1592.92	1743.36	802.756	0	6.5	5.3	1.29	1.53	3.53	90	0.062	0.115	23.6	19.7	4.66	149	87	138	37	8	113	1.74	4.37778	60s	0	0	0	0	0	0	0	1	1	0
DS170	55	1	7.04	41.886	20.77	38.569	1790.39	1770	920.665	1.02953	0.0126408	1	0.00069	2594.76	2565.22	1334.3	0.25	44.4	100.4	1.07	1.19	2.79	83	0.056	0.145	21.9	1.1	0.45	264	166	75	73	4.5	69	0	0.225432	50s	0	0	0	0	1	1	0	0	0
DS264	63	1	7.24	9.88	17.088	82.97	1840	1710	2000	1.09519	0.0394892	1	0.00035	5257.14	4885.71	5714.29	0.25	35.5	86.2	1.92	1.7	2.67	104	0.055	0.134	19.3	4.6	1.34	235	154	66	70	6.1	35	0	1.18123	60s	0	0	0	0	0	1	0	0	1
DS337	48	0	1.7	0.5	1.929	5.767	433.084	399.222	298.468	1.10414	0.0430251	1	0.0008	541.355	499.027	373.085	0	0	0	0.819	1.06	3.27	192	0.064	0.178	13.5	3.9	1.14	177	78	66	90	5.7	80	0.821	1.84889	40s	1	0	1	1	0	0	0	0	0	0
DS164	34	0	5.11	8.396	7.063	34.837	1300	1179.99	956.939	1.12133	0.0497336	1	0.00313	415.335	376.993	305.731	0	0	0	2.87	1.33	3.04	98	0.062	0.118	20.3	10.9	2.9	148	57	217	55	6	313	0.877	2.63753	20s - 30s	0	0	0	0	0	0	1	0	0	0
DS194	76	0	18.26	27.198	32.093	138.254	4640	4090	4670	1.15468	0.0624621	1	0.00074	6270.27	5527.03	6310.81	0	0	0	1.16	1.28	3.52	108	0.059	0.129	22.1	3.9	1.74	186	95	103	70	6.8	74	0.724	1.04	70s - 80s	0	0	0	0	0	0	0	0	0	0
DS139	59	0	8.34	11.161	7.328	21.611	2120	1830	895.627	1.1791	0.0715522	1	0.00077	2753.25	2376.62	1163.15	0	0	0	2.41	1.19	2.77	108	0.065	0.179	8.2	4.2	1.23	165	101	36	57	5.5	77	0.532	1.12	50s	0	1	1	1	0	0	0	0	0	0
DS6	52	0	0.83	0.5	0.5	6.464	211.816	179.481	254.461	1.20118	0.0796077	1	0.00124	170.819	144.743	205.21	0	0	0	1.84	1.35	3.78	96	0.057	0.127	20.6	15.4	2.59	240	162	211	37	7	124	3.14	3.65037	50s	0	0	0	0	0	1	1	1	0	0
DS133	57	1	6.77	20.051	18.184	34.778	1720	1430	589.36	1.22422	0.0878599	1	0.00037	4648.65	3864.86	1592.86	203.1	2.9	5	0.846	1.31	2.69	91	0.053	0.14	16.3	5.3	1.58	206	108	126	75	4.6	37	0	1.19086	50s	0	0	0	0	0	0	0	0	0
DS177	72	1	10.39	71.592	118.944	157.534	2640	2130	1060	1.26151	0.100892	1	0.00068	3882.35	3132.35	1558.82	26	6.5	15.3	2.26	1.14	3.01	77	0.051	0.15	19.3	1.9	0.59	150	69	55	71	3.7	68	0	0.361235	70s - 80s	0	0	0	0	0	0	0	0	0
DS300	57	1	0.48	1.254	1.74	2.5	121.633	96.791	53.923	1.27904	0.106884	1	0.00151	80.5517	64.1	35.7106	0.25	20.2	44.5	3.93	1.1	2.85	96	0.059	0.141	9	10.8	2.62	230	137	92	73	5.6	151	0	2.56	50s	0	0	0	1	0	1	0	0	1
DS253	56	0	21.72	47.415	23.446	83.71	5520	4350	2360	1.29157	0.111117	1	0.00031	17806.5	14032.3	7612.9	0	0	0	1.08	1.62	3.46	96	0.053	0.115	19.6	7.8	2.19	173	106	180	43	7.5	31	0	1.84889	50s	0	0	0	0	0	0	1	0	1	0
DS302	68	0	14.71	37.194	29.299	86.129	3740	2870	1600	1.32635	0.122657	1	0.00102	3666.67	2813.73	1568.63	0	0	0	1.79	1.58	3.4	108	0.054	0.127	14	6	2.28	221	147	132	39	6.7	102	0	1.6	60s	0	0	0	1	0	1	0	1	0	0
DS3	53	0	1.31	0.5	1.244	2.5	334.022	239.037	133.074	1.42225	0.152977	1	0.00088	379.57	271.633	151.22	0	0	0	1.05	1.23	3.17	115	0.061	0.151	13.9	13.3	2.78	251	164	257	44	7.8	88	0.782	3.77654	50s	0	0	0	1	1	1	1	0	1	0
DS458	64	0	4.49	17.638	13.247	45.956	1140	747.334	663.013	1.55259	0.191058	1	0.00108	1055.56	691.976	613.901	0	0	0	4.58	1.05	2.52	103	0.058	0.154	17.9	3.3	1.19	158	98	83	39	5.7	108	1.03	0.839259	60s	0	0	0	0	0	0	0	1	0	0
DS385	74	1	20.46	66.528	44.013	142.652	5200.1	3380	2330	1.56589	0.194763	1	0.00076	6842.24	4447.37	3065.79	49.3	6.4	12.5	1.26	1.32	2.77	89	0.058	0.141	8	6.9	1.6	277	203	145	46	5.3	76	0	1.5163	70s - 80s	0	0	0	1	1	1	0	0	0
DS340	67	0	12.08	11.235	8.872	50.669	3069.7	1990	1760	1.57004	0.195911	1	0.00201	1527.22	990.05	875.622	0	0	0	0.665	1.31	2.66	124	0.07	0.181	4.7	5.3	2.27	259	172	221	49	4.8	201	3.29	1.62272	60s	0	1	1	1	1	1	1	0	0	0
DS159	45	0	8.42	30.612	10.554	31.537	2140	1380	649.377	1.57835	0.198202	1	0.00234	914.53	589.744	277.512	0	0	0	3.23	1.36	3.11	92	0.056	0.134	21.6	5.5	1.24	147	87	82	47	6.6	234	0.559	1.24938	40s	0	0	0	0	0	0	0	0	0	0
DS84	51	0	34.98	26.952	20.447	49.775	8890	5710	3330	1.58465	0.199933	1	0.00132	6734.85	4325.76	2522.73	0	0	0	3.32	1.23	3.51	95	0.053	0.124	16.3	4.4	1.62	236	96	205	116	9	132	3.69	1.0321	50s	0	0	0	0	0	0	1	0	1	1
DS318	49	0	19.32	78.041	37.844	77.876	4910	3090	1600	1.6173	0.20879	1	0.00187	2625.67	1652.41	855.615	0	2.4	5.6	1.78	1.57	3.45	98	0.05	0.124	26.9	4.5	2.2	160	84	106	54	7.3	187	0.457	1.08889	40s	0	0	0	0	0	0	0	0	1	0
DS20	52	0	2.33	0.5	0.5	8.027	592.945	351.027	546.707	1.71926	0.235341	1	0.00118	502.496	297.481	463.311	0	8.8	7.5	2.24	1.35	3.01	85	0.06	0.141	21	5.9	1.42	172	106	91	55	6.2	118	0.402	1.23827	50s	0	0	0	0	0	0	0	0	0	0
DS202	42	1	2.09	1.754	1.266	6.087	531.527	313.812	332.343	1.72394	0.236523	1	0.00092	577.747	341.1	361.242	0.25	53.5	106.6	1.41	1.41	3.21	88	0.06	0.136	23.5	4.7	1.81	262	178	185	53	4.7	92	0	1.02123	40s	0	0	0	0	1	1	1	0	0
DS260	51	1	2.64	5.901	2.719	7.685	671.377	396.353	284.268	1.72406	0.236552	1	0.00042	1598.52	943.698	676.829	0.25	31.8	87.3	0.899	1.51	2.81	90	0.057	0.136	9.9	4.1	1.06	186	110	66	60	4	42	0	0.911111	50s	0	0	0	1	0	0	0	0	0
DS258	60	0	18.37	39.792	14.738	122.313	4670	2710	3120	1.75394	0.244015	1	0.00097	4814.43	2793.81	3216.49	0	3.8	4.7	0.304	1.36	2.57	84	0.055	0.146	25.3	2.1	0.93	186	108	159	54	3.8	97	0.497	0.435556	60s	0	0	0	0	0	0	1	0	0	0
DS112	49	1	14.28	32.352	6.288	20.062	3630	2029.62	792.808	1.82037	0.26016	1	0.00199	1824.12	1019.91	398.396	254.8	19.8	14.5	1.38	1.14	3.31	93	0.057	0.128	12.7	4.7	1.16	191	123	76	54	5.3	199	0	1.07926	40s	0	0	0	0	0	1	0	0	0
DS409	52	1	18.45	77.844	27.257	108.009	4690	2590	1890	1.84306	0.265541	1	0.0003	15633.3	8633.33	6300	0.25	28.9	52.4	5.27	1.19	2.8	130	0.059	0.166	15.6	4.6	2.35	198	98	92	79	5.9	30	0	1.47654	50s	1	0	1	0	0	0	0	0	1
DS360	46	1	5.63	6.495	4.46	9	1430	774.852	454.892	1.87839	0.273785	1	0.00051	2803.92	1519.32	891.945	34.9	14.3	22.7	0.934	1.68	3.1	97	0.052	0.135	10.4	3.2	0.98	178	84	42	82	3.9	51	0	0.76642	40s	0	0	0	1	0	0	0	0	0
DS161	36	1	5.31	7.532	3.298	15.241	1350	723.958	814.465	1.89796	0.278288	1	0.00144	937.5	502.749	565.601	99.1	3.3	3.8	0.834	1.28	3.39	90	0.058	0.126	9.4	12.5	2.4	160	98	55	50	4.6	144	0	2.77778	20s - 30s	0	0	0	1	0	0	0	0	0
DS88	88	1	9.11	37.18	27.481	191.773	2314.47	1210	2000	1.94686	0.289335	1	0.0008	2893.09	1512.5	2500	139.1	4.2	4.1	1.06	1.27	2.7	79	0.057	0.148	29.3	4.5	0.89	161	87	43	66	4.3	80	0	0.877778	70s - 80s	0	0	0	0	0	0	0	0	0
DS147	44	0	30.73	32.246	12.555	57.795	7810	3890	3780	2.04347	0.310369	1	0.00219	3566.21	1776.26	1726.03	0	7.6	9.8	1.03	1.42	3.12	93	0.055	0.126	18.6	4.8	1.37	248	153	152	70	5.7	219	0.407	1.10222	40s	0	0	0	0	0	1	1	0	0	0
DS305	55	1	2.37	2.142	1.582	5.153	603.514	278.956	221.304	2.20201	0.342819	1	0.00061	989.367	457.305	362.793	146.6	2.1	5.9	0.838	1.14	2.79	86	0.054	0.145	23.8	1.9	0.71	183	98	45	78	4.6	61	0	0.403457	50s	0	0	0	0	0	0	0	0	0
DS229	38	1	31.83	79.006	15.984	106.07	8090	3660	4230	2.24975	0.352135	1	0.00124	6524.19	2951.61	3411.29	0.25	9.6	26.1	1.38	1.21	3.42	94	0.062	0.139	23.4	5	1.11	197	136	70	48	5.9	124	0	1.16049	20s - 30s	0	0	0	0	0	1	0	0	1
DS417	69	0	7.79	72.024	48.269	125.277	1980	854.877	606.617	2.35738	0.372429	1	0.00086	2302.33	994.043	705.369	0	0	0	1.46	1.42	3.94	100	0.058	0.123	25.2	10.1	2.33	217	125	233	58	9.2	86	0.294	2.49383	60s	0	0	0	0	0	1	1	0	1	0
DS333	65	1	1.36	4.918	2.796	2.5	345.989	146.036	74.646	2.4114	0.38227	1	0.0005	691.978	292.072	149.292	0.25	28.2	56	1.92	1.17	2.77	99	0.063	0.152	12	3	0.8	208	124	197	49	5.6	50	0	0.733333	60s	0	0	0	1	0	1	1	0	1
DS102	30	0	11.68	6.307	3.748	47.747	2970	1180	2800	2.56178	0.408542	1	0.00084	3535.71	1404.76	3333.33	0	7.4	9.7	1.8	1.17	2.86	95	0.058	0.131	25.6	5.6	1.51	196	126	145	43	5.5	84	1.01	1.31358	20s - 30s	0	0	0	0	0	1	0	0	0	0
DS359	55	1	1.77	5.215	1.619	9.937	449.217	173.217	246.815	2.63957	0.421533	1	0.00128	350.951	135.326	192.824	0.25	37.6	78.7	2.11	1.27	2.73	89	0.055	0.121	14.1	4.3	1.63	196	99	141	81	5.5	128	0	0.944938	50s	0	0	0	0	0	0	0	0	0
DS325	53	1	6.29	65	23.66	109.835	1600	590.871	1140	2.7561	0.440295	1	0.00127	1259.84	465.253	897.638	0.25	11.2	67.2	2.51	1	2.65	94	0.057	0.139	11.4	2.4	0.84	206	98	63	99	4.3	127	0	0.557037	50s	0	0	0	1	0	0	0	0	0
DS240	60	0	19.16	80.861	14.274	50.812	4870	1740	925.107	2.8487	0.454647	1	0.00121	4024.79	1438.02	764.551	0	0	0	1.22	1.41	3.64	95	0.057	0.14	13.1	9.8	2.84	185	112	272	35	6.8	121	1.34	2.29877	60s	0	0	0	1	0	0	1	1	0	0
DS148	51	0	21.05	43.721	10.413	26.18	5350	1910	1360	2.85094	0.454988	1	0.00119	4495.8	1605.04	1142.86	0	0	0	0.191	1.55	4.09	88	0.058	0.104	17.5	3.1	1.32	155	88	109	48	6.9	119	0.758	0.67358	50s	0	0	0	0	0	0	0	0	0	0
DS276	39	1	0.61	1.883	0.5	2.5	155.3	55.116	23.888	2.86788	0.457561	1	0.00027	575.185	204.133	88.4741	0.25	36.2	82.5	3.09	1.27	3.2	90	0.06	0.154	19.4	3.3	0.98	195	80	69	103	4.2	27	0	0.733333	20s - 30s	0	0	0	0	0	0	0	0	0
DS242	59	1	12.51	27.301	2.998	13.106	3180	1070	685.485	3.0249	0.480711	1	0.00044	7227.27	2431.82	1557.92	200.9	1.6	2.5	2.04	1.49	3.49	91	0.052	0.105	15	6.9	2.04	185	103	207	50	3.8	44	0	1.55037	50s	0	0	0	0	0	0	1	0	0
DS74	60	0	3.28	6.735	1.908	11.633	833.592	268.981	211.066	3.15427	0.498899	1	0.00072	1157.77	373.585	293.147	0	4.9	4.7	2.91	1.14	2.91	96	0.056	0.119	12.6	7.2	2.89	196	116	197	56	6.2	72	0.424	1.70667	60s	0	0	0	1	0	0	1	0	0	0
DS467	57	0	32.77	82.429	26.343	123.494	8330	2660	2560	3.18736	0.503431	1	0.00081	10284	3283.95	3160.5	0	0	0	1.44	1.02	2.99	107	0.057	0.116	20.4	19	4.04	212	126	151	56	5.2	81	0.973	5.01975	50s	0	0	0	0	0	1	1	0	0	0
DS449	43	0	1.22	0.5	0.5	2.5	310.895	97.833	108.519	3.23442	0.509796	1	0.00251	123.863	38.9773	43.2347	36.4	8	5.7	1.2	1.31	2.8	77	0.051	0.122	12	2.2	0.74	193	105	78	78	3.9	251	1.66	0.418272	40s	0	0	0	1	0	0	0	0	0	0
DS265	58	1	2.84	5.905	3.253	7.965	722.735	214.337	201.023	3.43202	0.535549	1	0.00028	2581.2	765.489	717.939	0.25	31.4	67.6	0.924	1.43	3.24	88	0.054	0.169	24.1	2.6	0.89	232	101	48	121	2.7	28	0	0.564938	50s	0	0	1	0	0	0	0	0	0
DS367	56	1	20.34	21.376	10.788	29.803	5170	1490	1130	3.5316	0.547972	1	0.00021	24619	7095.24	5380.95	0.25	54.6	120.7	1.02	1.56	3.12	79	0.054	0.127	26	8.9	1.87	243	154	152	63	5.9	21	0	1.73605	50s	0	0	0	0	0	1	1	0	1
DS101	66	0	88.13	53.02	11.382	81.358	22400	6370	6790	3.57912	0.553776	1	0.00088	25454.5	7238.64	7715.91	0	10.4	11.1	0.799	1.26	2.73	83	0.057	0.13	18.1	1.6	0.79	269	181	116	62	5.6	88	0.577	0.327901	60s	0	0	0	0	1	1	0	0	0	0
DS277	55	0	1.03	2.38	2.231	10.884	261.93	71.913	147.419	3.70719	0.569045	1	0.00128	204.633	56.182	115.171	0	0	0	1.66	1.28	2.47	96	0.054	0.132	14.1	1.8	0.92	255	181	64	55	8.3	128	0	0.426667	50s	0	0	0	1	1	1	0	0	1	0
DS90	68	0	6.96	32.556	8.3	35.063	1770	479.205	464.146	3.75941	0.575119	1	0.00218	811.927	219.819	212.911	0	0	0	2.28	1.46	3.21	102	0.055	0.134	21.8	5.3	1.62	123	67	158	32	6.3	218	1.37	1.33481	60s	0	0	0	0	0	0	1	1	0	0
DS248	56	0	28.88	58.093	9.797	78.037	7340	1680	3230	4.44687	0.648054	1	0.00154	4766.23	1090.91	2097.4	0	4	5.7	0.888	1.4	2.83	88	0.055	0.126	19.8	2.1	1.12	194	103	67	76	6.6	154	0.859	0.456296	50s	0	0	0	0	0	0	0	0	0	0
DS427	42	0	5.47	5.27	1.426	8.171	1390	300.112	465.1	4.7141	0.673399	1	0.00128	1085.94	234.463	363.359	0	0	0	0.879	1.34	3.22	89	0.053	0.113	21.9	6.9	1.91	172	94	144	55	7.6	128	0	1.5163	40s	0	0	0	0	0	0	0	0	1	0
DS125	54	0	7.63	10.836	1.448	10.182	1940	405.33	475.553	4.87147	0.68766	1	0.00128	1515.62	316.664	371.526	0	0	0	0.862	1.2	2.77	81	0.051	0.137	18.5	2.9	1.04	155	69	54	72	6.6	128	0.738	0.58	50s	0	0	0	0	0	0	0	0	0	0
DS460	45	0	15.34	19.746	2.563	36.343	3900	743.45	1800	5.33925	0.72748	1	0.00054	7222.22	1376.76	3333.33	0	5.7	6.6	3.51	1.67	3.67	91	0.055	0.123	31.2	4.9	1.74	207	134	173	51	6	54	0	1.10099	40s	0	0	0	0	0	1	1	0	0	0
DS181	45	0	32.38	45.599	11.802	51.252	8230	1530	1630	5.4749	0.738376	1	0.00241	3414.94	634.855	676.349	0	2	1.9	1.74	1.01	2.93	89	0.053	0.129	18.1	3.8	1.5	188	111	127	55	6.7	241	0.929	0.835062	40s	0	0	0	0	0	0	0	0	0	0
DS182	58	0	9.64	10.557	2.771	6.679	2450	447.721	236.203	5.56963	0.745826	1	0.00081	3024.69	552.742	291.609	0	0	0	3.97	1.04	2.93	132	0.066	0.209	15.3	7.5	1.53	276	196	139	45	4.3	81	0.9	2.44444	50s	1	1	1	0	1	1	0	0	0	0
DS129	53	1	24.24	93.582	12.546	24.434	6160	1070	695.262	5.85955	0.767864	1	0.00115	5356.52	930.435	604.576	0.25	36.9	88.5	1.88	1.15	2.74	97	0.055	0.142	24.5	3.8	1.76	197	119	70	65	5	115	0	0.910123	50s	0	0	0	0	0	0	0	0	0
DS470	47	0	23.37	21.822	2.27	17.23	5940	1000	1110	6.0458	0.781454	1	0.00077	7714.29	1298.7	1441.56	0	0	0	1.3	1.32	3.13	91	0.056	0.135	17.1	3.1	1.31	254	165	67	72	7	77	0.904	0.696543	40s	0	0	0	0	1	1	0	0	0	0
DS250	44	0	16.29	21.04	4.446	18.08	4139.78	675.791	608.784	6.23495	0.794833	1	0.00149	2778.38	453.551	408.58	0	0	0	1.1	1.31	3.26	89	0.058	0.147	16.9	4.3	1.3	242	156	112	65	6.5	149	0.959	0.944938	40s	0	0	0	0	0	1	0	0	0	0
DS314	46	0	6.1	13.01	2.267	7.152	1550	234.717	197.875	6.72132	0.827455	1	0.00079	1962.03	297.11	250.475	0	4.4	6.4	1.13	1.7	2.88	112	0.063	0.158	5.3	6.8	2.25	138	74	77	47	3.6	79	0.69	1.88049	40s	0	0	0	1	0	0	0	0	0	0
DS412	54	0	6.73	45.058	14.951	40.726	1710	247.469	251.545	7.03303	0.847143	1	0.00196	872.449	126.26	128.339	0	0	0	0.384	1.26	3.44	99	0.053	0.137	26.1	2.3	1.05	175	102	92	57	5.6	196	0	0.562222	50s	0	0	0	0	0	0	0	0	0	0
DS397	59	0	11.09	33.612	6.161	18.135	2820	397.038	297.197	7.2291	0.859084	1	0.00285	989.474	139.312	104.28	0	1.8	2.2	3.43	1.23	2.89	128	0.061	0.159	9.2	15.4	3.09	192	115	193	46	6.6	285	0	4.86716	50s	1	0	0	1	0	0	1	0	0	0
DS350	56	0	3.97	3.182	1.041	7.988	1010	120.713	215.453	8.51598	0.930235	1	0.00312	323.718	38.6901	69.0554	0	0	0	1.55	1.21	3.36	78	0.056	0.128	20.2	5.9	1.81	179	110	59	57	6.2	312	0	1.1363	50s	0	0	0	0	0	0	0	0	0	0
DS459	57	0	25.3	24.453	4.149	6.911	6430	729.849	235.531	8.96696	0.952645	1	0.00103	6242.72	708.591	228.671	0	2.7	2.6	2.18	1.25	2.7	148	0.078	0.145	1.3	24.6	5.16	176	104	181	45	5.4	103	2.6	8.98963	50s	1	1	0	1	0	0	1	0	0	0
DS212	41	1	11.53	27.261	5.651	21.781	2930	305.729	324.769	9.75435	0.989198	1	0.00214	1369.16	142.864	151.761	83.3	1.4	2.9	2.97	1.37	3.73	94	0.053	0.124	14.3	5.7	1.62	182	97	41	75	4.5	214	0	1.32296	40s	0	0	0	0	0	0	0	0	0
DS398	66	0	72	316	11.626	32.771	18300	1840	735.561	10.1228	1.0053	1	0.00087	21034.5	2114.94	845.472	0	3.2	6.6	1.6	1.15	3.4	97	0.057	0.118	13.9	4.4	1.6	199	129	124	54	5	87	1.42	1.05383	60s	0	0	0	1	0	1	0	0	0	0
DS414	54	1	52.33	7.65	0.5	2.5	13300	718.289	183.353	18.846	1.27522	1	0.00068	19558.8	1056.31	269.637	0.25	28.5	50.4	4.56	1.29	2.77	91	0.055	0.128	13.8	6.9	1.77	215	133	129	60	6	68	0	1.55037	50s	0	0	0	0	0	1	0	0	1
DS213	44	1	5.7	2.319	0.5	2.5	1450	62.655	100.165	23.5548	1.37208	1	0.00064	2265.62	97.8984	156.508	86.7	3.1	4.8	0.588	1.07	2.57	75	0.051	0.131	18.2	3.6	1.01	165	48	66	102	5.7	64	0	0.666667	40s	0	0	0	0	0	0	0	0	1
DS85	59	0	13.85	14.351	0.5	2.5	3520	148.51	218.707	24.1243	1.38245	1	0.00086	4093.02	172.686	254.31	0	0	0	2.25	1.14	3.14	120	0.068	0.162	8.7	6.5	1.98	153	64	115	70	4.9	86	4.22	1.92593	50s	0	1	0	1	0	0	0	0	0	1

## Sheet: Explanation of columns
ID	Participant ID
Age	Age of the participant at the time of data collection
Sex	Sex of the participant
Urinary equol (microM)	Urinary equol concentration in microM unit
Serum equol (ng/mL)	Serum equol concentration
DaiS	Serum daidzein concentration (ng/mL)
GenS	Serum genistein concentration (ng/mL)
Urinary equol (ng/mL)	Urinary equol concentration in ng/mL unit
DaiU	Urinary daidzein concentration (ng/mL)
GenU	Urinary genistein concentration (ng/mL)
Ratio	Ratio of urinary daidzein and equol
logratio	Log ratio of urinary daidzein and equol
EQP	Equol producer status	EQP=1, EQNP = 0
g/mL	Urinary equol concentration in g/mL unit
CEquU	Creatinine-adjusted uninary equol concentration (μg/gCr)
CDaiU	Creatinine-adjusted uninary daidzein concentration (μg/gCr)
CGenU	Creatinine-adjusted uninary genistein concentration (μg/gCr)
E2	Estradiol (pg/mL)
LH	Luteinizing hormone (mIU/mL)
FSH	Follicular stimulating hormone (mIU/mL)
TSH	Thyroid stimulating hormone (μIU/mL)
FT4	Free thyroxine (ng/dL)
FT3	Free triiodothyronine (pg/mL)
Glucose	Fasting blood glucose (mg/dL)
HbA1C	Haemoglobin A1c (%)
GA	Glycated albumin (%)
AG	1.5-Anhydro-D-glucitol (μg/mL)
Insulin	Insulin (μU/mL)
Cpeptide	C-peptide (ng/mL)
Cho	Total cholesterol (mg/dL)
LDL	Low density lipoprotein cholesterol (mg/dL)
TG	Triglycerides (mg/dL)
HDL	High density lipoprotein cholesterol (mg/dL)
UA	Uric acid (mg/dL)
UCRE	Urinay creatinine (mg/dL)
PSA	Prostate specific antigen (ng/mL)
HOMAIR	HOMA-IR (Ratio)
Agerange	Age ranges of the participants
Glucosegp	Abonormal and normal fasting blood glucose group			(0=normal, 1=abnormal)
HbA1Cgp	Abonormal and normal HbA1c group			(0=normal, 1=abnormal)
GAGp	Abonormal and normal Glycated albumin group			(0=normal, 1=abnormal)
AGGp	Abonormal and normal 1.5-Anhydro-D-glucitol group			(0=normal, 1=abnormal)
Chogp	Abonormal and normal total cholesterol group			(0=normal, 1=abnormal)
LDLgp	Abonormal and normal LDL cholesterol group			(0=normal, 1=abnormal)
TGgp	Abonormal and normal triglyceride group			(0=normal, 1=abnormal)
HDLgp	Abonormal and normal HDL group			(0=normal, 1=abnormal)
UAgp	Abonormal and normal uric acid group			(0=normal, 1=abnormal)
PSAgp	Abonormal and normal PSA group			(0=normal, 1=abnormal)
